# Supplementary material for: Autonomous localized path planning algorithm for UAVs based on TD3 strategy
Source: Sci Rep. 2024 Jan 8;14:763. doi: 10.1038/s41598-024-51349-4 (PMC10774288; doi:10.1038/s41598-024-51349-4)
Supplement: Supplementary file 1 — Supplementary Information 1. [file 41598_2024_51349_MOESM1_ESM.csv]

Wall time	Step	obstacle	Without obstacle		Max	obstacle	Without obstacle		obstacle	Without obstacle
1676984183	6	-0.105337352	-0.24940443			0.35593462	-0.201153249		-1.911632776	-2.02797842
1676984333	12	-0.289057851	-0.496380657			-0.067297861	-0.285199165		-3.124753475	-4.726248741
1676984386	15	-0.34326303	-0.621159494			-0.235776037	-0.312442213		-5.096526146	-7.489051819
1676984409	16	-0.401804268	-0.842254281			-0.399287283	-0.357871145		-6.36592865	-7.539290428
1676984471	19	-0.520400703	-1.401297092			-1.072583675	-0.530329764		-6.751571655	-4.937819481
1676984599	25	-0.761495888	-1.543478489			-1.127283335	-0.619852126		-7.11507225	-2.729468107
1676984943	37	-1.528441787	-1.593111753			-1.180577755	-0.67155093		-7.040219307	0.367286533
1676985047	41	-1.705891609	-1.586942077			-1.203569293	-0.708609998		-5.400806427	9.202581406
1676985087	43	-1.795892358	-1.777289867			-1.261910558	-0.780866802		-3.596221924	7.283147812
1676985117	45	-1.889680743	-1.943263054			-1.461830378	-0.870314121		-4.246763706	12.30818176
1676985150	46	-1.911632776	-2.02797842			-1.41753006	-0.931357265		-2.070343971	19.81708145
1676985196	48	-2.049870253	-2.466416121			-1.40807879	-1.093089938		1.269025803	19.86023712
1676985314	54	-2.256027222	-2.708582401			-1.646930695	-1.163473845		1.163537979	20.43717384
1676985324	55	-2.196395397	-2.804348946			-1.745504141	-1.348834276		5.439253807	21.75488091
1676985347	56	-2.341925144	-2.804000378			-1.520917058	-1.186663151		6.008933067	21.66714287
1676985364	57	-2.401984453	-2.868461847			-1.667268157	-1.232236385		6.88541317	22.30288887
1676985600	66	-2.872758389	-3.223857164			-1.457094073	-1.354182243		8.201992989	27.67422676
1676985685	69	-2.984637976	-3.640286684			-1.659731507	-1.341892242		10.42653179	29.52444839
1676985734	72	-3.075348854	-3.980299473			-1.385794282	-1.170945287		13.38699818	32.70664978
1676985761	73	-3.154050589	-4.530621052			-1.482452154	-1.061376691		10.17227268	33.79239655
1676985774	74	-3.124753475	-4.726248741			-1.144210458	-0.768400788		15.73514557	32.58841324
1676985807	75	-3.173305273	-4.76471138			-1.332603455	-0.838403165		17.87169647	35.7002449
1676985990	80	-3.600329638	-5.459942341			-1.492988586	-0.481316775		14.60606575	36.0618515
1676986170	88	-3.874863863	-5.765692711			-1.107245445	-0.142669097		19.51124001	35.83182907
1676986190	89	-3.920371056	-6.242953777			-1.750139713	0.534284115		19.39605331	35.82342529
1676986344	95	-4.166007996	-6.368454456			-0.714950979	0.210961953		19.16283798	38.84860611
1676986724	103	-4.662117481	-6.967401981			-0.732536376	1.629656792		22.34578133	40.64234161
1676986783	106	-4.760426044	-7.093029499			-0.370270044	1.614456058		22.73697472	38.96821594
1676986793	107	-4.615543842	-7.56927681			-0.195202947	2.136472464		24.60290527	41.52327728
1676986934	114	-4.966774464	-7.618816376			0.34827581	2.506332874		28.68353271	43.47939682
1676987036	119	-5.096526146	-7.489051819			-0.643661201	2.618947268		29.44304276	43.09407425
1676987208	127	-5.580286503	-7.396764755			0.860248208	2.852255821		31.16000557	45.74247742
1676987295	130	-5.805440903	-7.403455257			1.061535954	2.125862837		31.28586388	44.96688461
1676987309	131	-5.648374557	-7.356167316			0.427052617	2.712606668		33.68327332	47.03245544
1676987498	140	-6.012074471	-7.505358219			1.44839716	3.99305582		33.11562347	44.74219894
1676987519	142	-6.080272675	-7.563197136			1.880815148	4.384831905		32.20895004	50.32312775
1676987529	143	-5.661809921	-7.510125637			0.615355074	4.386629581		34.2500267	45.27655792
1676987552	144	-5.96903801	-7.383766174			1.216768146	4.448269844		36.93486023	47.45904541
1676987731	151	-5.879992962	-6.988472462			2.557148218	4.584909439		35.54078674	47.70140457
1676987902	156	-6.152649403	-7.625299454			1.84655261	4.461346149		35.3793335	47.63710403
1676987935	158	-6.36592865	-7.539290428			2.626545429	6.178224564		38.62829208	48.67142868
1676987951	159	-6.037972927	-6.955190182			2.101969242	6.020645618		39.60985947	48.8392067
1676988034	163	-6.249214172	-6.828265667			2.88792181	5.32118082		42.26131821	48.5148735
1676988168	168	-6.394918919	-7.010671616			3.584755421	6.635380745		42.08046722	48.20158386
1676988178	169	-6.748733997	-7.059238911			2.091323614	7.870622158		40.51315308	50.14081192
1676988237	172	-6.624637127	-6.602333546			3.66933012	7.566785812		40.84021378	50.78399658
1676988331	178	-6.46890831	-5.88278389			2.482504129	7.843062878		39.53005981	50.08894348
1676988351	179	-6.612931252	-6.062549591			2.613046408	8.521439552		42.3604393	49.27876282
1676988400	181	-6.584562302	-5.741616726			3.207042217	8.677167892		43.56128311	50.58491898
1676988456	184	-6.469219208	-6.343519211			2.691986322	10.31889725		40.95955658	52.76128387
1676988489	186	-6.751571655	-4.937819481			4.254840851	10.93739128		40.62947464	52.92619324
1676988512	187	-6.314843655	-4.255734444			4.507235527	10.79425907		40.18593216	49.60092545
1676988549	189	-6.647754669	-4.963713169			5.562829971	11.78861046		45.22264099	50.52858353
1676988611	191	-6.702676773	-4.172342777			4.301182747	12.8848877		41.87969208	47.74585724
1676988621	192	-7.151294708	-4.16849041			6.53041935	12.24910641		43.44118118	51.43797684
1676988769	199	-6.684103966	-4.437114716			6.24712944	12.66670418		43.37744904	52.22590256
1676989173	207	-6.898659229	-3.979594707			6.962138176	13.63025475		45.00004196	53.19440079
1676989184	208	-6.486500263	-3.777776241			6.962181568	13.17586517		44.69203568	50.53674316
1676989194	209	-6.569185257	-2.518237114			8.189446449	15.67368031		50.67813492	50.3645134
1676989244	213	-7.00613451	-2.935226679			8.052897453	14.76976109		46.24898148	49.69804764
1676989416	223	-7.11507225	-2.729468107			7.588655472	15.45618629		47.26882935	50.34485245
1676989426	224	-6.671869755	-2.080930233			7.743730545	16.28137589		48.2852478	51.62018967
1676989472	226	-6.770497799	-1.886750221			7.473992348	16.46185112		46.49266815	51.60224533
1676989523	230	-6.323014259	-1.823017955			8.830490112	16.32275772		51.42977524	47.46278381
1676989576	233	-6.97956562	-1.916337013			8.16330719	17.82230186		47.83598709	50.15155029
1676989586	234	-6.987169266	-2.549592733			9.966524124	16.60543823		49.43244171	51.61670303
1676989609	235	-6.529976845	-1.852589607			10.50231647	15.63033104		48.14108276	51.48435211
1676989656	238	-6.38650465	-0.871008337			9.634497643	17.63459778		47.57894135	51.86339188
1676989826	250	-6.761217594	-3.126085281			11.9329052	17.14375687		45.29509354	51.01844406
1676989923	256	-7.599045753	0.966345072			9.47942543	20.39232445		53.38809586	48.78751373
1676989966	259	-7.040219307	0.367286533			10.23946285	21.30665398		46.29750824	49.13564682
1676990006	261	-6.717629433	1.456586719			9.1453228	21.01804161		47.31214142	51.77445984
1676990026	262	-6.661201954	2.527126789			10.21393681	23.01444817		52.23879242	51.49813843
1676990072	264	-6.601107121	1.699900031			11.93825245	23.55481529		53.06999588	52.73842621
1676990122	268	-6.286297321	0.542526722			8.911364555	22.52558136		50.29312134	51.31278992
1676990185	272	-6.2041502	3.286534786			11.68860531	24.64962196		50.00169754	51.03746796
1676990225	274	-6.090988159	3.668559313			13.98302364	23.72441483		48.71671295	50.84976196
1676990310	279	-6.215953827	5.157975674			13.17746925	25.7460041		48.77346802	51.41755295
1676990528	293	-5.658902168	5.556232452			15.30169201	27.20803642		48.03351593	52.18653107
1676990590	298	-5.396832466	6.431348324			14.63121128	27.72891426		46.15914536	52.77021408
1676990600	299	-5.400806427	9.202581406			14.09500885	26.19783592		49.5722847	51.53798294
1676990673	303	-5.432202816	7.533985138			13.75602627	28.84779358		52.81465912	52.85557556
1676990693	304	-5.551451206	6.600084305			14.63302803	26.72239685		52.70377731	54.74890137
1676990747	308	-5.730762005	6.642736435			13.7454319	27.98326683		53.18506241	49.72138596
1676990764	309	-4.60095787	7.304826736			18.60642815	28.80319977		49.48800278	51.99225235
1676990791	311	-5.687245846	7.408535004			20.3441143	30.49569321		50.37152481	51.87008286
1676990834	314	-5.337837219	7.637332916			20.5675621	30.4977951		53.0606575	49.21928024
1676990923	319	-4.428071976	8.16160965			19.33345604	31.48105621		50.89567184	55.35177231
1676990933	320	-4.480661869	9.118946075			20.13072205	31.97820663		49.08581543	53.03406525
1676990950	321	-5.611505985	8.351334572			21.14274025	33.11624146		50.16566849	52.4087677
1676991023	326	-3.596221924	7.283147812			22.408741	30.35082817		51.84521484	52.59658051
1676991037	327	-4.822561264	7.998473167			18.50086594	30.51066589		52.40743256	53.5348053
1676991047	328	-5.092697144	9.194084167			19.51153564	31.73327255		52.13881302	53.6022377
1676991097	331	-5.256608009	10.69077778			20.39612007	35.48995972		52.14373398	52.22943878
1676991211	340	-3.959030151	12.66934967			21.24300575	32.7321701		53.94591904	53.00035477
1676991241	342	-4.425621033	11.48196983			21.19193268	35.92969131
1676991328	348	-3.434900284	12.23789215			23.50065231	36.19312668
1676991418	354	-3.574962854	10.81482983			22.8976059	36.47755432
1676991432	355	-3.378264427	11.94074631			23.13918877	35.99430466
1676991529	361	-2.963356256	12.47108364			26.73987007	36.93370056
1676991575	364	-4.246763706	12.30818176			22.4133625	38.23209
1676991629	368	-2.587940216	13.73037434			27.09689713	39.35568237
1676991676	372	-3.342202902	13.73562527			25.45495033	38.67416763
1676991703	374	-3.537264585	13.9114542			26.59101295	39.36735916
1676991745	378	-1.823072791	13.84139729			24.72919464	39.44034195
1676991758	379	-3.038034439	13.46210098			24.98237228	41.87278748
1676991769	380	-1.720877409	15.28985977			26.92876434	40.82516861
1676991802	382	-2.874670982	15.62635136			28.89824104	41.63231277
1676991866	387	-1.841555238	15.15270329			27.32927132	41.57821655
1676991939	392	-2.227587461	17.43808746			29.52125931	41.40839005
1676991949	393	-2.070343971	19.81708145			30.2984314	42.24295425
1676992327	409	-1.261935592	16.74554443			29.53044701	42.88931274
1676992421	416	-1.749625921	17.49439621			28.09692764	42.43840408
1676992506	422	-0.219713762	15.0766964			31.77928352	41.21458054
1676992519	423	1.369011641	15.7597208			31.36707687	42.60267639
1676992550	425	-0.302813768	16.3063488			30.14294243	42.8423233
1676992581	427	-1.458582044	18.89784431			29.80605698	42.06259155
1676992626	431	0.907343626	18.10228348			33.18899918	43.69178009
1676992761	440	-0.54141283	18.26277351			31.28531837	44.29557419
1676992785	442	0.461037695	17.41063309			32.2227478	43.43824005
1676992795	443	1.269025803	19.86023712			31.05338669	44.83689499
1676992833	446	1.835619211	17.80319595			33.45513153	43.40430832
1676992911	452	2.286269903	17.99459076			29.4396534	43.91099167
1676993016	460	2.284386396	20.15371132			30.63461304	44.98031998
1676993026	461	1.343181252	20.1824398			34.7901001	45.8392601
1676993067	464	0.515409589	19.96614647			34.33959579	46.53994751
1676993077	465	1.37326026	21.61120796			32.3776207	44.18312454
1676993220	474	0.656947672	20.41361427			33.38525391	47.31891251
1676993243	475	2.447575331	21.7773838			33.89182663	45.7301712
1676993382	486	2.216821909	22.48556519			37.10696793	48.46438217
1676993426	489	1.163537979	20.43717384			36.40510941	45.67337418
1676993439	490	0.917824745	20.98895645			33.68699646	47.96341324
1676993463	492	4.326796532	24.82613182			36.40107727	47.56232834
1676993490	494	2.807330608	19.05952835			38.18655014	49.93133163
1676993657	508	1.857489586	19.02192497			39.28969193	48.22154236
1676993724	513	6.12779808	21.44142342			38.94614029	50.14322281
1676993748	515	2.960250139	21.96607971			37.01256943	46.72285461
1676993782	518	2.20435524	22.56719017			40.5318985	49.93933868
1676993806	520	3.264629841	22.4090538			40.26256561	50.59250259
1676993889	525	3.351027012	25.21999741			37.69784927	51.26905823
1676993899	526	5.439253807	21.75488091			39.89706039	51.07492447
1676993971	532	4.576837063	21.72185898			40.55094147	50.16581726
1676993998	534	5.110197067	22.30112839			41.11528015	51.3289299
1676994008	535	4.405946732	23.77530098			40.99811935	48.99745941
1676994035	537	5.014074802	22.05885696			41.50811386	51.07236099
1676994045	538	5.064332008	20.9050827			40.21062469	50.51044846
1676994086	541	5.619262695	24.27220917			38.79168701	50.52346802
1676994106	543	4.925605297	24.3340683			41.82093048	53.4343338
1676994164	548	5.793759823	22.08671379			43.15411377	50.99740601
1676994174	549	4.115485191	24.89001656			40.89008331	50.14685822
1676994283	558	6.008933067	21.66714287			39.66020584	52.86944962
1676994310	560	6.834285736	23.56822014			39.80392838	52.82829666
1676994386	564	5.958553314	23.48091888			42.69220734	52.7454071
1676994400	565	7.629592896	26.25094414			39.52675247	52.51219177
1676994413	566	6.309645653	24.93784332			43.48693848	55.4754982
1676994467	570	7.025481224	24.36377525			40.59583282	54.54423141
1676994524	574	8.000097275	21.7590065			41.3686676	53.03068542
1676994534	575	7.431740284	25.6714077			40.4876709	54.97514725
1676994571	578	7.205019474	25.75274658			43.20110703	52.30195236
1676994602	580	7.258402348	23.80386353			39.81633759	54.16574478
1676994632	582	6.88541317	22.30288887			41.45659637	50.82206726
1676994642	583	4.033833504	25.34178543			43.11653137	55.74267578
1676994652	584	6.317265511	27.52354431			43.32676697	54.96246719
1676994663	585	8.958436966	26.58414078			42.8563385	56.21113205
1676994687	587	7.370370388	27.02761269			42.96761322	56.70982742
1676994698	588	7.561418533	27.77534103			46.3281517	55.69340897
1676994762	593	8.280704498	25.93165207			44.86771393	55.13132477
1676994772	594	9.033816338	28.11995506			46.56864166	56.36205292
1676994860	601	8.654466629	26.93190956			46.15311432	56.57176971
1676994900	603	8.210368156	26.93979454			46.97874451	58.25754166
1676994984	609	8.201992989	27.67422676			44.49381256	54.41385269
1676995008	611	9.498743057	29.64767456			45.91957855	58.56200409
1676995081	616	9.46111393	27.22345734			47.37748337	56.53869247
1676995145	621	9.365672112	26.33203506			45.70045853	59.06040192
1676995172	623	9.650309563	28.35018349			48.55352402	58.07100677
1676995346	635	11.159132	29.327631			49.69348145	58.72967529
1676995441	642	12.56860542	26.8221817			45.84550858	57.00172424
1676995451	643	13.77396488	29.63601685			46.55155945	58.71954346
1676995475	645	12.3898468	29.53312492			43.95380783	60.07323837
1676995488	646	10.39192772	29.80784988			48.80064011	58.12221146
1676995502	647	10.42653179	29.52444839			46.36616135	59.84860229
1676995515	648	12.85364532	29.63091278			50.90638733	57.12870026
1676995542	650	12.06985378	30.46056557			50.8490181	59.24936676
1676995589	653	11.84407425	28.10925865			48.76943207	56.49850082
1676995854	657	10.63451481	29.07097435			46.95610046	59.67126083
1676995871	658	11.74649525	32.16456223			46.68231964	59.32384109
1676995915	662	12.24641418	30.28431511			49.11406708	59.82526016
1676995949	665	10.03972626	31.4828186			50.36016846	58.69363403
1676996000	669	11.71810341	28.76847267			50.96076584	61.7596817
1676996037	672	13.05186844	30.49152374			48.54806137	61.0331192
1676996054	673	13.38699818	32.70664978			49.83387756	60.49990463
1676996077	675	9.984684944	30.88156128			45.17928696	61.50461578
1676996087	676	11.97612	28.29164696			50.40010071	58.03144836
1676996114	678	14.75747013	31.02982521			48.46393585	62.58722305
1676996124	679	11.70772171	30.72690964			51.07102203	62.52031326
1676996135	680	13.93490887	32.08351898			53.56124115	61.34350586
1676996172	683	11.57506561	32.10428619			48.68455124	63.49991989
1676996186	684	13.37005043	31.9655304			48.22075272	62.554039
1676996196	685	14.8783989	31.98635864			52.59565353	62.80394363
1676996220	687	14.13851166	33.34425354			50.48044586	64.19390869
1676996240	689	10.17227268	33.79239655			52.05056381	62.20040131
1676996253	690	13.62854576	33.72801208			51.55511856	63.87506104
1676996335	697	15.40026283	34.44976425			52.42723465	65.33592987
1676996380	700	12.50065708	33.58393097			51.82341003	64.05135345
1676996431	704	14.36123848	34.04344177			52.97267532	64.29847717
1676996479	707	13.98976326	35.30828094			54.91418839	63.59695816
1676996499	709	13.08451176	31.41199875			53.61167145	63.80731201
1676996529	711	14.70175838	34.38425827			54.96909714	65.80371857
1676996578	715	11.19121075	35.39191437			54.60846329	63.34962082
1676996622	719	14.23029423	34.51961517			51.7774353	65.80003357
1676996673	722	15.73514557	32.58841324			55.87402344	60.50204468
1676996686	723	15.31357384	37.04715729			57.86423111	64.77535248
1676996703	724	17.79588509	33.38650894			55.97170258	65.27770233
1676996713	725	13.89474487	33.17025375			58.78050613	65.67301941
1676996801	731	12.34263325	37.59645081			55.4814949	64.64368439
1676996875	737	18.16213226	35.14508057			55.41802597	67.08097839
1676996902	739	13.50717926	35.59272385			56.8466835	65.83958435
1676996913	740	17.20639801	37.62430573			57.68684769	66.37968445
1676996957	744	17.31442642	34.5327034			60.44926453	66.48146057
1676997000	747	17.21080971	35.54459381			58.39640427	64.36579895
1676997017	748	17.87169647	35.7002449			56.50633621	66.29076385
1676997054	751	16.94178772	37.38660812			56.96115875	67.78942108
1676997064	752	17.28749847	33.41612244			60.06867218	65.80045319
1676997078	753	17.56362152	35.12381363			55.32333374	66.29023743
1676997108	755	14.55207634	36.84941864			58.43039322	68.85241699
1676997135	757	16.21450615	36.85025406			61.46524048	64.44287872
1676997245	763	16.98721123	35.59816742			60.1413002	65.88792419
1676997276	766	17.76346588	35.95147324			60.05996704	68.84016418
1676997302	767	18.85865974	33.36862183			55.37942886	65.2481308
1676997333	770	15.86950302	34.44809723			58.73760986	68.02365112
1676997343	771	14.60606575	36.0618515			60.674263	65.71060944
1676997353	772	20.17008209	37.00588608			60.83512497	65.98870087
1676997374	774	19.9030323	35.84262848			59.55206299	65.56788635
1676997384	775	19.95586777	35.80702209			61.67499161	69.11689758
1676997459	781	17.89216614	37.45322037			60.58594513	67.07186127
1676997506	785	20.48693466	35.7369957			62.90828705	67.33661652
1676997516	786	15.06105518	35.95981598			62.64504623	70.24729156
1676997540	788	18.27862549	37.15274811			62.45912552	66.44852448
1676997569	790	20.08031464	37.0881958			63.44936752	69.05631256
1676997606	792	16.31150436	34.20836639			62.6677742	68.39627075
1676997619	793	19.51124001	35.83182907			63.58329391	68.41101074
1676997630	794	21.0983963	36.49211502			60.46273422	69.9447403
1676997640	795	19.18161011	36.15294647			57.15408707	67.95888519
1676997651	796	17.50455093	37.39604187			58.25638962	69.02449799
1676997685	799	18.65914154	38.55612564			61.02455902	68.75702667
1676997715	801	20.10569191	34.09907532			60.50528717	71.36920929
1676997735	803	23.00517845	37.46522522			63.8864212	68.02023315
1676997769	806	18.55055046	36.16854858			64.50257874	69.97366333
1676997799	808	20.84418106	37.66996765			65.88757324	71.81314087
1676997809	809	18.15739441	37.53123474			63.87005615	70.70484161
1676997819	810	19.39605331	35.82342529			62.6798172	68.86566162
1676997900	816	21.61644554	38.67243195			65.14212799	68.9658432
1676997910	817	23.37060547	37.87529373			63.55370331	66.47364807
1676997931	819	22.37091446	37.95922852			62.70754242	69.42033386
1676997965	822	22.82773209	38.54631424			61.65354538	71.10786438
1676998026	826	21.5339222	38.57089233			65.54137421	71.79584503
1676998060	829	25.32718658	38.73456192			62.67325592	72.17102051
1676998101	832	22.07714272	38.19161224			62.94318771	68.69868469
1676998121	833	20.20862198	41.18151093			67.59598541	69.57431793
1676998145	835	19.7143898	38.03078461			66.81160736	71.92565155
1676998168	837	19.16283798	38.84860611			65.08215332	72.31089783
1676998189	839	23.24598312	38.55760956			66.28149414	70.49003601
1676998257	844	17.37195206	37.43432617			64.03255463	72.63143158
1676998297	847	22.77209473	39.27645493			61.53459549	72.32200623
1676998324	849	21.91871262	39.32112885			61.64670563	72.56814575
1676998519	864	20.00071907	39.57963943			67.34039307	72.31203461
1676998571	868	25.51405144	35.18991089			65.54102325	67.51315308
1676998598	870	22.92311859	40.21712875			65.13597107	70.41887665
1676998608	871	22.25429726	39.93051147			62.40319061	74.80138397
1676998668	875	25.78085709	39.38069153			66.32485962	71.3924408
1676998695	877	22.34578133	40.64234161			66.96058655	71.30036926
1676998745	881	23.06635475	39.44687653			66.71334839	72.42676544
1676998775	883	24.71413994	41.23616409			68.16957092	74.49333954
1676998796	885	23.30217361	39.33111572			69.64529419	74.2180481
1676998836	888	23.98261833	44.88128662			68.74461365	73.64558411
1676998857	890	26.34449387	43.68044662			70.22195435	72.67420959
1676998871	891	24.81685257	39.6015625			67.58534241	69.15232849
1676998895	893	26.56643295	41.63256454			68.06325531	74.1910553
1676998939	897	25.08127594	40.89835358			66.26473999	70.45598602
1676998989	901	24.23285484	41.3702507			69.47172546	75.81549835
1676999065	908	22.73697472	38.96821594			69.00012207	72.60420227
1676999075	909	24.92383575	43.38420868			65.36495972	76.70404816
1676999089	910	24.61739159	41.29188538			66.75158691	76.15720367
1676999102	911	24.95497704	41.51146698			67.0719223	72.69324493
1676999123	913	24.8187542	43.03683472			62.97750092	75.71199036
1676999167	916	25.04486465	39.26227951			72.27639771	74.5250473
1676999180	917	24.31676483	44.62301636			70.01553345	71.43787384
1676999190	918	24.49676514	43.50619125			71.34121704	74.73664093
1676999237	921	25.20923042	41.95962524			72.57482147	76.13822937
1676999253	922	27.23740578	40.78512573			67.80181885	76.25713348
1676999273	923	24.60290527	41.52327728			73.08234406	75.41059875
1676999290	924	24.45930481	43.95674133			70.54691315	76.76230621
1676999628	932	24.49739075	43.30355072			71.88571167	74.1456604
1676999641	933	26.82660294	43.49175644			73.32897186	78.57746887
1676999676	936	28.01916885	42.95053101			71.20370483	78.04430389
1676999751	943	27.74326706	42.74167633			71.05571747	75.6866684
1676999782	946	24.06175804	42.4070015			73.78000641	76.79360962
1676999903	954	22.64917755	41.06521225			72.95833588	75.95345306
1676999913	955	27.57688332	40.23285675			68.79576111	76.3416214
1676999934	957	25.26949501	43.11049652			68.54473877	75.99562836
1676999957	958	28.68353271	43.47939682			71.19534302	74.78033447
1676999967	959	26.06345367	42.49031448			72.49511719	75.39382935
1677000001	962	28.82713699	41.83777618			72.03626251	78.13251495
1677000012	963	29.21496773	42.98376465			72.61231232	78.38245392
1677000036	965	26.71260834	43.39894104			75.63652802	76.6578598
1677000057	967	28.8803196	43.48296356			72.19366455	78.4332962
1677000121	972	25.58032608	42.64679337			73.77754211	77.09310913
1677000132	973	25.60196686	45.73004532			73.54563904	74.59121704
1677000207	977	28.28979874	41.71163177			75.21976471	79.11478424
1677000217	978	28.54553223	41.49670792			73.73021698	75.29076385
1677000231	979	29.44304276	43.09407425			70.75288391	77.71661377
1677000244	980	26.90494156	42.7421875			73.64647675	77.67022705
1677000275	983	28.77804565	45.07202911			73.12111664	76.99275208
1677000285	984	30.01783752	44.92307663			71.84268951	72.37007904
1677000296	985	28.00481606	43.00200272			78.13981628	75.47597504
1677000336	988	28.00305176	45.05027771			76.1158371	78.30747223
1677000349	989	29.65903854	40.31497192			75.67543793	74.84375763
1677000444	997	27.97652817	46.26163864			75.04397583	76.07792664
1677000495	1001	28.15369034	44.59366989			68.14868927	76.50450134
1677000540	1003	29.10235977	44.03941345			71.52347565	78.16342926
1677000570	1005	31.16000557	45.74247742			71.42662048	79.68080902
1677000581	1006	34.13713455	44.63922119			77.02644348	78.28069305
1677000621	1009	28.17646027	46.11247635			76.24594116	78.33836365
1677000665	1012	33.32238388	45.32072449			76.97372437	81.21327209
1677000675	1013	31.29577255	44.75247192			75.49013519	80.28160858
1677000685	1014	28.44883728	42.13331223			75.91388702	77.38684845
1677000696	1015	28.17486572	43.65536118			76.00302124	77.63608551
1677000730	1018	28.12169838	45.04356003			76.34867096	76.01648712
1677000818	1026	29.62462997	46.45425034			76.80335999	77.92929077
1677000852	1028	29.34625626	44.60536575			72.87228394	80.11302185
1677000902	1032	31.28586388	44.96688461			72.11258698	75.65687561
1677000912	1033	29.84782028	47.53258514			74.18083954	79.27191162
1677000943	1036	31.11466217	46.45225525			74.59564972	80.0005188
1677000964	1038	27.8441658	43.43444443			80.04558563	76.18382263
1677000988	1040	31.7376194	46.97426605			76.74822998	79.96825409
1677001048	1045	28.83456993	44.82069016			75.90781403	78.22733307
1677001133	1052	29.52655983	45.01005554			78.23820496	79.59767914
1677001153	1053	31.25458908	41.06810379			78.69749451	74.86174011
1677001199	1056	32.54515457	43.3652916			78.02106476	79.84535217
1677001230	1058	31.15075874	44.90182877			75.94439697	81.25375366
1677001298	1064	33.68327332	47.03245544			77.51657867	78.20324707
1677001308	1065	32.41670227	46.64074326			78.06606293	76.42140961
1677001338	1067	31.06077576	44.14933777			72.63445282	77.26345825
1677001362	1069	34.37382507	43.0470047			77.48490906	77.15711212
1677001416	1073	29.73271179	47.39387512			76.28961182	75.23146057
1677001460	1077	33.28593445	46.19999313			78.3155365	82.41866302
1677001483	1079	28.86978912	46.42951965			77.90368652	77.87181854
1677001551	1084	28.33130455	42.88890076			74.54038239	77.49069977
1677001561	1085	32.55906677	47.07959366			81.01548767	81.59068298
1677001574	1086	30.27072906	48.97722626			80.42340851	78.22764587
1677001653	1093	33.11562347	44.74219894			79.32550812	77.87093353
1677001664	1094	36.15570831	45.35488129			81.29276276	81.03218079
1677001747	1100	31.59981346	45.4983139			80.48917389	79.5197525
1677001789	1104	27.92448807	45.04437256			74.0075531	77.57701111
1677001802	1105	32.96307755	47.79710007			77.97032166	81.36798096
1677001812	1106	27.56307602	47.73527908			80.42079926	81.28677368
1677001924	1115	33.29267883	46.26234055			81.09358215	80.10810089
1677001966	1117	32.53356552	46.97494507			77.58638	81.1997757
1677001997	1120	33.80527115	43.24951935			78.29716492	80.98475647
1677002078	1126	35.46463013	47.98406601			82.9584198	80.16950989
1677002098	1127	32.20895004	50.32312775			80.44851685	80.85346222
1677002148	1131	36.58264923	46.02090454			77.62831879	79.41931915
1677002185	1134	33.77586746	46.79125977			75.71697235	83.46446228
1677002202	1135	32.99701309	46.45122147			79.64585114	83.1590271
1677002222	1136	33.52494049	44.59422302			76.08603668	79.34209442
1677002385	1150	37.70781326	47.53141785			79.28060913	77.52351379
1677002428	1153	33.51247787	48.84276581			79.18768311	80.77053833
1677002465	1156	33.82592392	46.8938179			78.96963501	82.35888672
1677002482	1157	32.7322197	48.44034576			81.62129211	81.67602539
1677002492	1158	32.73506546	48.33977127			80.29266357	78.99542999
1677002527	1161	34.2500267	45.27655792			81.51528931	83.94628906
1677002540	1162	33.63031006	49.41959381			80.70088959	78.74611664
1677002553	1163	38.19041443	46.33399963			82.26935577	80.94657135
1677002770	1181	31.85027122	49.78507233			77.25613403	82.3117981
1677002809	1183	37.6975708	47.92447662			82.71977997	79.47038269
1677002819	1184	31.48445702	48.61377335			78.13404083	82.90808105
1677002853	1186	36.5015564	48.62359619			80.15249634	80.66916656
1677002866	1187	36.76112366	47.44210815			80.88868713	82.88126373
1677002907	1190	36.55369568	47.89011002			78.69674683	78.61170959
1677002944	1193	37.29587936	47.45909119			82.19592285	76.93226624
1677002954	1194	36.93486023	47.45904541			81.15946198	85.42313385
1677002984	1196	34.56607056	47.28082275			81.77629852	82.50918579
1677003011	1198	36.74626541	44.66047668			83.15133667	81.72181702
1677003032	1200	35.59209824	46.22011948			83.57907867	81.11833191
1677003056	1202	32.65028763	46.84471512			82.81118774	82.23683929
1677003093	1205	37.0460434	48.82661819			77.44352722	83.06848907
1677003113	1207	31.9484787	47.29238892			84.26634216	82.84091949
1677003137	1209	34.78910828	49.04862976			78.81358337	82.00389862
1677003167	1211	38.81928253	46.39599991			83.20645142	82.58768463
1677003191	1213	33.72655869	48.12539291			83.30474854	81.58036041
1677003436	1215	35.54078674	47.70140457			83.07631683	81.75650024
1677003561	1225	38.2563324	48.09934998			85.07804871	77.54532623
1677003609	1229	38.39567566	49.35703278			86.14992523	83.62821198
1677003657	1233	34.98788834	47.97912598			82.96445465	83.1492691
1677003667	1234	36.21173096	48.61280823			80.70684052	81.48886108
1677003677	1235	38.11952209	46.64167786			82.98162079	82.79347229
1677003701	1237	35.15351868	47.67860031			80.1495285	82.58992767
1677003742	1240	31.51510239	44.80708694			78.15789032	73.60517883
1677003773	1243	41.59072495	46.73203278			82.91957855	81.93748474
1677003793	1245	35.56973267	49.26352692			82.60125732	83.58361053
1677003834	1248	35.3793335	47.63710403			82.67024994	83.70471191
1677003914	1254	37.50484085	48.29232788			84.36876678	83.65757751
1677003941	1256	35.73935318	46.76841736			85.8826828	81.19898224
1677003968	1258	33.8730011	46.43371964			82.02731323	83.02761078
1677003978	1259	34.92313385	45.63821411			80.5504837	82.0859375
1677004015	1262	39.3160553	48.68309402			83.83725739	81.61167145
1677004025	1263	38.46954727	48.18619919			86.26309967	81.07079315
1677004039	1264	40.32905579	47.27721024			83.65904999	85.34291077
1677004070	1267	39.21233368	47.49559402			86.04266357	82.70337677
1677004165	1275	34.86712265	48.08117294			84.87311554	82.48668671
1677004232	1280	38.62829208	48.67142868			83.96294403	81.21235657
1677004256	1282	38.92929459	47.63661194			86.80157471	83.8805542
1677004337	1288	38.52889633	48.4568634			84.6808548	83.96409607
1677004382	1292	41.70567322	48.21272659			86.23719788	81.89705658
1677004392	1293	38.18515015	46.87994003			85.96533203	83.66208649
1677004405	1294	40.9420166	47.93688583			86.51478577	84.59308624
1677004416	1295	45.4192009	46.02160645			86.47370911	80.17746735
1677004493	1301	37.60788727	46.72018814			83.53382111	84.43894196
1677004537	1304	38.60023499	47.56044769			86.34886169	81.52601624
1677004632	1311	38.1151886	47.63712692			82.2871933	82.29955292
1677004653	1313	39.60985947	48.8392067			82.53727722	80.32682037
1677004693	1316	39.07954025	48.19012451			79.5610199	82.68753052
1677004703	1317	39.24490356	48.59394455			87.16410065	85.3604126
1677004734	1320	35.902565	47.61993408			81.17115021	85.53927612
1677004763	1321	40.26496124	47.38389969			84.64982605	85.15666199
1677004830	1326	36.42077637	46.56396484			86.32263184	82.6027298
1677004847	1327	39.41103363	47.6618309			87.61186981	84.10953522
1677004857	1328	37.62633514	46.97351837			85.09050751	83.75592041
1677004891	1331	39.00045395	44.96166992			87.17468262	83.8431778
1677004922	1334	39.72763443	48.05083466			83.25035858	82.94351959
1677004932	1335	42.26131821	48.5148735			85.58612061	79.76346588
1677004942	1336	39.51228714	49.44908142			84.3184433	82.33685303
1677004959	1337	38.30964279	49.56274414			86.06194305	81.50469208
1677004982	1338	39.30966949	50.24830627			90.58209229	85.22518921
1677005062	1344	37.84321594	47.7287674			85.77461243	84.4442749
1677005143	1350	38.89172745	48.74174118			88.50205994	83.84449005
1677005215	1356	37.06182861	49.14888382			85.18973541	83.0811615
1677005265	1360	37.7471199	48.30290222			87.03601074	85.44464111
1677005286	1362	41.85848999	47.80614853			88.94966888	81.17893982
1677005337	1367	34.93972015	48.54912949			80.64638519	84.69046783
1677005394	1371	42.08046722	48.20158386			87.94734192	82.20134735
1677005476	1378	45.46009064	48.74642563			83.90942383	84.8074646
1677005496	1380	37.29528046	46.9601059			86.82454681	84.6000824
1677005534	1383	41.64302444	48.31972885			87.64002228	82.38256073
1677005560	1385	39.41825867	49.45101929			83.78498077	83.08308411
1677005571	1386	41.29195786	48.73522568			88.8917923	86.38954163
1677005608	1389	35.73073196	49.3205452			87.150383	83.24919891
1677005621	1390	40.71395874	51.24813843			84.94864655	87.38525391
1677005642	1392	41.45619965	47.73306274			88.79286194	84.6230545
1677005652	1393	36.3985939	49.0825119			86.16854095	86.20384216
1677005683	1396	40.51315308	50.14081192			85.95830536	84.15518951
1677005887	1413	40.05503082	50.17466736			85.78302002	85.16681671
1677005901	1414	40.81545258	49.28112793			90.32339478	84.17360687
1677005914	1415	39.93795013	50.1054039			81.1807785	84.23540497
1677005981	1420	42.24526978	50.75090027			89.58000946	84.62759399
1677006018	1423	41.36034012	51.93817139			84.52262115	84.04427338
1677006072	1427	40.59521103	48.85720062			86.88942719	82.50667572
1677006082	1428	40.25665665	49.26146317			84.40869141	80.69355774
1677006095	1429	43.4557724	49.70246506			87.52214813	83.88574982
1677006143	1433	38.18641281	50.80060577			87.41931152	77.67293549
1677006159	1434	40.84021378	50.78399658			90.30257416	82.31929779
1677006176	1435	39.76470184	48.37659836			89.48820496	84.58463287
1677006200	1437	37.08837891	50.73852921			83.39239502	82.18710327
1677006221	1439	44.28403091	48.32681274			91.52880096	86.10784149
1677006248	1441	39.45418167	50.13812637			88.75099945	85.47362518
1677006272	1443	41.74752808	53.56186676			83.00816345	85.51820374
1677006355	1451	42.91756821	50.00993729			83.47645569	83.38140869
1677006412	1456	43.76671982	48.38212967			84.81825256	84.89118195
1677006423	1457	43.03894043	48.97096252			87.24423218	86.35507202
1677006525	1466	37.86624146	48.38188934			87.735466	87.9502182
1677006535	1467	39.53005981	50.08894348			80.34431458	85.22135162
1677006684	1478	44.36382294	48.83065796			89.45358276	86.02907562
1677006782	1486	42.35933685	49.26730347			88.48261261	84.19364166
1677006792	1487	41.48239899	47.62786102			88.77726746	84.14615631
1677006827	1490	36.64754486	48.79616547			90.67491913	84.31114197
1677006850	1492	42.21486664	49.60031128			87.7496109	85.45857239
1677006861	1493	44.16785431	47.21744156			90.77586365	84.09529114
1677006965	1501	41.19821167	51.97097015			89.78411102	83.51665497
1677006979	1502	41.35214996	48.42421722			89.08251953	81.06092072
1677006989	1503	47.8161087	50.50312805			91.09008789	85.71289825
1677006999	1504	42.3604393	49.27876282			85.84481049	84.8091507
1677007033	1507	44.05659485	51.22714233			85.24829102	85.78256989
1677007063	1509	43.74953842	51.20803833			89.54962158	84.6845932
1677007077	1510	42.5863266	47.59255219			87.21704102	86.16011047
1677007087	1511	42.72629547	50.8386116			90.15792084	83.13442993
1677007182	1519	41.25321198	48.78230286			91.93360901	89.01531219
1677007412	1524	43.85246658	50.23739243			90.67176056	85.23112488
1677007423	1525	41.32385635	49.26223755			89.60774994	82.66940308
1677007454	1528	40.89366913	51.3657074			93.51181793	85.18450928
1677007535	1535	40.34643936	52.73477936			91.2166748	80.66627502
1677007559	1537	43.56128311	50.58491898			86.74272919	87.17900848
1677007672	1547	43.42703629	53.06224442			85.71956635	84.05026245
1677007730	1552	42.17969513	48.52468109			88.83381653	84.33531189
1677007743	1553	43.54709625	46.26260757			89.48574829	86.42588806
1677007770	1555	44.70507431	49.57099152			92.62361145	83.56177521
1677007784	1556	42.98079681	50.36440277			85.22080994	84.36084747
1677007858	1562	42.88026047	49.15511322			86.16279602	87.80262756
1677007871	1563	43.13816452	48.60140991			83.97853088	84.66389465
1677007943	1569	40.79191208	50.06215668			85.33255768	86.48165131
1677007953	1570	42.5394516	48.81851578			89.00938416	86.22912598
1677008068	1579	40.95955658	52.76128387			90.93398285	87.45289612
1677008112	1583	42.25241089	49.80867004			93.94533539	85.7673645
1677008133	1585	40.9564209	52.12839127			88.70320129	82.80316925
1677008187	1589	43.40460968	51.05125046			90.92391205	80.43621063
1677008296	1598	41.05150223	47.4475174			92.911026	82.98661804
1677008325	1600	43.39950943	52.18455505			92.36972809	87.01351166
1677008359	1603	41.37254333	53.52129745			89.67221069	83.58348083
1677008386	1605	42.16471481	51.19878769			90.19454956	87.26456451
1677008396	1606	46.64873886	50.20114136			89.59156799	84.47644043
1677008473	1611	43.33815002	50.24238205			91.83129883	87.74738312
1677008504	1614	40.62947464	52.92619324			91.79575348	83.34081268
1677008559	1619	41.64720154	49.59223557			87.46934509	87.22872162
1677008579	1621	43.69944	50.92432785			92.6075058	86.11082458
1677008627	1625	45.72865295	49.47942734			91.01243591	84.08516693
1677008650	1627	42.28330231	52.55194092			94.11742401	86.9648819
1677008667	1628	43.96675491	49.97757339			87.80457306	87.73820496
1677008677	1629	41.17959213	51.63466263			92.59860992	87.63105774
1677008704	1631	42.49449921	50.08891678			90.84671021	82.99665833
1677008731	1633	45.7713623	47.76327133			92.83435822	81.51493835
1677008789	1638	40.50180817	49.97637177			92.30944061	84.03255463
1677008820	1641	40.18593216	49.60092545			90.39341736	85.8526535
1677008840	1643	39.6681633	52.39144135			93.17232513	85.22958374
1677008874	1646	43.21561432	48.76559067			86.61372375	86.59220886
1677008908	1649	43.16801453	47.47613525			88.57725525	86.54544067
1677008959	1653	42.68431091	51.42588806			90.68426514	83.86862946
1677009046	1660	42.99559021	51.43470764			93.2644577	88.36316681
1677009057	1661	43.42375565	50.47151184			94.36376953	86.00696564
1677009067	1662	42.20153046	48.53907394			93.46865845	84.04003906
1677009153	1669	43.71777344	49.49150848			92.92224884	84.354599
1677009173	1671	42.306427	49.04474258			92.40816498	87.03551483
1677009197	1673	45.22264099	50.52858353			92.23114777	83.05664063
1677009231	1676	41.50393295	49.44775391			94.17896271	82.76161194
1677009241	1677	45.54242325	50.63901901			92.60842133	84.88573456
1677009310	1683	43.93037415	52.76615906			89.91240692	87.19308472
1677009320	1684	45.61699677	50.61911392			89.76224518	87.68061829
1677009364	1688	46.34663773	50.06390381			92.62869263	86.78457642
1677009412	1692	40.80850983	46.64541626			94.67977142	85.6634903
1677009442	1695	41.76977539	49.98252869			91.2698822	86.11896515
1677009456	1696	43.8677597	49.96841431			94.02354431	87.80017853
1677009473	1697	42.06423187	51.45095062			91.7190094	87.00549316
1677009483	1698	41.87969208	47.74585724			91.87597656	85.39002228
1677009507	1700	45.68097687	48.91274261			90.94876862	84.25302887
1677009537	1703	46.58852386	47.97864532			91.33190918	86.83375549
1677009612	1710	44.16040802	48.70307922			88.42671204	84.40122223
1677009626	1711	44.33204269	49.03274536			95.2330246	84.90400696
1677009684	1716	44.59643173	49.80253601			89.96499634	86.08123016
1677009705	1718	43.24686432	51.51449585			89.6536026	86.58470917
1677009715	1719	46.35141373	51.51821899			90.3234787	83.67462158
1677009725	1720	46.29001617	51.12417603			92.34243774	88.26008606
1677009831	1729	45.87835693	50.2105484			93.94760132	86.60298157
1677009885	1733	43.44118118	51.43797684			92.73449707	86.34321594
1677009898	1734	43.29380035	49.58509827			90.59482574	84.57415771
1677009908	1735	49.96282578	51.09555054			94.60897827	86.34763336
1677009919	1736	47.25102234	51.44187546			91.30018616	85.81726074
1677009946	1738	45.02573395	52.19688416			93.74433899	84.96824646
1677010004	1743	45.24089432	50.89239502			86.80226135	87.49525452
1677010017	1744	46.26719666	50.73106384			86.79133606	86.16941833
1677010041	1746	40.22816467	50.37579727			90.05807495	86.23423767
1677010054	1747	45.83441162	47.67420197			92.17183685	84.04652405
1677010065	1748	46.22403717	50.45127106			94.38285065	90.28338623
1677010099	1751	43.37744904	52.22590256			89.88323975	87.59822083
1677010119	1753	41.93924713	48.875			89.14221191	88.24323273
1677010133	1754	46.98754883	55.93498611			92.53309631	89.81921387
1677010143	1755	44.20210648	49.82545853			96.82313538	84.53864288
1677010243	1764	44.86600494	50.08222198			87.89611053	87.69854736
1677010277	1767	45.36732101	52.70300293			90.79660797	91.40859222
1677010376	1776	41.44921875	50.61115646			91.38539886	89.33473969
1677010447	1782	40.43624878	50.78681564			91.46324921	87.85836029
1677010458	1783	41.87139893	52.21650696			94.5013504	90.81188965
1677010536	1789	41.50312042	50.68143463			89.92362976	87.46485901
1677010546	1790	45.00004196	53.19440079			95.33719635	86.94358063
1677010559	1791	48.52154922	50.77573395			93.90493011	85.15633392
1677010590	1793	45.32994843	50.83189774			89.13020325	86.84599304
1677010654	1799	47.4021759	51.30625153			91.81348419	90.57318115
1677010720	1805	42.99528503	50.80400467			94.59285736	88.79785156
1677010730	1806	46.77771378	52.6399231			92.23361206	85.42207336
1677010822	1814	42.77048874	50.02021027			88.97928619	84.69898987
1677010832	1815	45.37825394	51.0288353			93.32907867	85.8976593
1677010863	1818	42.93096924	50.26271057			89.98069	88.38630676
1677010910	1821	48.00221252	50.17150497			91.50965881	86.92315674
1677010960	1825	44.69203568	50.53674316			93.95224762	87.29623413
1677010984	1827	43.41726685	51.00102234			91.2305069	86.65262604
1677011035	1831	46.15830612	49.48071671			89.33786774	87.96463013
1677011106	1837	49.35276413	52.0482254			92.35958099	87.62413025
1677011147	1841	50.46175766	50.6566391			96.04236603	87.91374969
1677011158	1842	45.59519196	50.41423035			89.33518982	88.14548492
1677011188	1845	44.72348785	50.26152802			92.06936646	90.46631622
1677011209	1847	50.54064178	51.91325378			94.79151154	89.74655151
1677011249	1850	46.99781799	51.14114761			90.46173859	89.0369873
1677011306	1854	48.59356689	53.38615799			92.77663422	83.94548035
1677011327	1856	50.67813492	50.3645134			88.07376862	84.15724182
1677011357	1858	43.68321609	50.70278931			93.71042633	87.55710602
1677011367	1859	47.4573288	50.24998856			94.94177246	90.68463898
1677011620	1860	44.47394562	50.81803131			88.66483307	89.3804245
1677011704	1867	44.12117386	52.38316727			91.75061798	80.87003326
1677011728	1869	39.81845093	44.94895172			95.39644623	86.60230255
1677011739	1870	42.76991272	50.09469223			93.69720459	88.77068329
1677011807	1876	44.94790268	51.12867737			90.21777344	90.89713287
1677011817	1877	48.45584488	52.04441833			92.21233368	89.69798279
1677011834	1878	45.55817032	51.80207825			93.83159637	89.53969574
1677011857	1880	46.24898148	49.69804764			92.84529114	85.99092865
1677011881	1882	44.73117828	51.88003159			93.06854248	91.21080017
1677012033	1894	44.05688477	51.05755234			93.29868317	82.11810303
1677012151	1903	47.08603287	52.46168137			94.38179016	86.49271393
1677012202	1907	43.01033783	51.81003571			94.71051025	87.69471741
1677012256	1912	51.23706818	52.01236725			92.82202911	88.31208801
1677012267	1913	44.84786224	52.63699341			93.87706757	84.86587524
1677012327	1918	46.47079468	49.140522			93.23818207	87.84512329
1677012338	1919	49.10557556	54.80106735			92.31906891	90.84028625
1677012348	1920	47.69177628	50.61595917			94.0881958	86.32862091
1677012396	1924	47.26882935	50.34485245			96.40702057	90.01141357
1677012406	1925	48.42935181	51.64952087			91.19127655	85.77883911
1677012474	1931	47.17816544	52.20877075			92.74504089	89.46130371
1677012525	1935	48.10019684	51.43028641			95.18199158	88.55194092
1677012541	1936	47.77165222	54.32978058			93.93981934	83.4750061
1677012552	1937	47.23433685	51.53255463			94.71553802	86.02907562
1677012572	1939	42.85692596	53.861763			94.81240845	90.0300827
1677012583	1940	49.86252213	54.16304016			95.76280212	88.56521606
1677012647	1945	46.89053345	50.96798325			95.34526825	87.75306702
1677012687	1948	47.36359787	51.58689117			91.68141174	89.08728027
1677012708	1950	48.2852478	51.62018967			92.66780853	85.05201721
1677012739	1953	50.93179703	49.7221756			92.26261902	87.72733307
1677012776	1956	44.6202507	50.77937698			96.59991455	85.85231018
1677012813	1959	46.94955826	50.48303986			94.94386292	91.90221405
1677012843	1961	45.85254669	50.62171555			92.82441711	88.86235809
1677012914	1967	47.49009705	49.22007751			92.71643066	89.84338379
1677012928	1968	47.98428726	51.12572098			95.71564484	86.23125458
1677012951	1970	46.10457993	50.49079132			95.77669525	88.84502411
1677012972	1972	46.14694977	50.74160767			95.95095062	90.41408539
1677013080	1981	49.70132446	51.4012146			94.92558289	87.04186249
1677013094	1982	46.49266815	51.60224533			93.75102997	89.69322205
1677013104	1983	42.98559189	48.55659103			96.08624268	89.29472351
1677013114	1984	49.30842972	47.36845398			95.73719788	83.7549057
1677013265	1998	44.67128754	53.67882919			92.61724091	90.46932983
1677013309	2002	47.99365234	49.72649002			94.20014954	88.78172302
1677013353	2006	48.51047516	50.79672623			98.30256653	84.41884613
1677013364	2007	46.0931015	48.81803513			94.19661713	86.89993286
1677013398	2010	50.77193069	52.4391098			92.36988068	88.31391144
1677013408	2011	46.30194855	52.80039978			95.08661652	88.52679443
1677013442	2014	45.90751648	50.79914474			94.25563049	92.63668823
1677013465	2016	51.42977524	47.46278381			93.94029999	86.06187439
1677013486	2018	48.663311	50.89933395			93.18128204	91.31834412
1677013556	2023	45.76568604	51.87775803			96.28932953	89.94005585
1677013594	2026	48.25637817	50.83254242			91.59494781	87.11676025
1677013614	2028	44.94109344	53.16604233			94.27236176	87.02175903
1677013624	2029	43.71954346	51.3147583			95.5759964	89.26543427
1677013645	2031	48.27824783	51.23203278			95.04415894	89.31124878
1677013686	2034	45.74009705	48.85157394			96.10905457	85.29315186
1677013716	2037	44.85944366	52.04213333			93.78081512	86.57344055
1677013737	2039	47.49692535	52.3514061			93.49346161	92.46443939
1677013771	2042	47.83598709	50.15155029			95.46054077	84.27053833
1677013805	2045	51.25409698	52.04003525			93.85496521	87.48345184
1677013818	2046	47.69847107	51.13875198			91.48523712	91.37971497
1677013853	2049	50.80661774	51.37655258			98.31939697	87.5316391
1677013884	2052	46.1212616	53.24673462			95.54562378	88.35681915
1677013980	2060	51.23115158	52.82344055			89.46910095	86.50496674
1677013993	2061	46.05782318	51.57380295			94.54329681	86.15512848
1677014020	2063	48.3793335	54.73610306			93.90060425	86.35794067
1677014074	2068	48.16573715	51.28287888			93.89862823	90.62508392
1677014135	2073	47.97022247	52.06737137			91.97164917	85.64488983
1677014145	2074	49.43244171	51.61670303			95.83701324	87.07006836
1677014162	2075	48.95521164	53.24540329			91.0344162	89.65940094
1677014182	2077	43.01753998	53.22545624			96.89652252	90.02189636
1677014196	2078	46.81593323	51.26409531			97.00179291	88.47527313
1677014219	2080	50.140625	51.62359238			96.50117493	89.14855957
1677014240	2082	44.33236313	53.4056282			94.07788086	90.45609283
1677014274	2085	51.39311218	50.4630394			94.00430298	92.00961304
1677014287	2086	49.37552643	51.73527145			95.38983917	90.7613678
1677014331	2090	49.64490891	53.2047348			91.89317322	89.65989685
1677014389	2095	48.84035873	50.40710068			96.15855408	86.9605484
1677014413	2097	48.14108276	51.48435211			94.21313477	89.37722015
1677014491	2103	46.05720901	50.89664459			95.70928955	87.8505249
1677014501	2104	51.70641708	52.80834961			87.58378601	88.75177765
1677014512	2105	48.0930748	49.89389801			94.79458618	88.62590027
1677014522	2106	48.82898331	52.67443848			96.84281158	89.39974213
1677014532	2107	47.2987709	49.24605179			88.96278381	90.0927887
1677014566	2110	47.45405579	51.57004929			95.90758514	92.08513641
1677014590	2112	46.62273407	51.43246841			98.37091064	88.54319763
1677014620	2115	48.42289734	51.66556931			91.29786682	93.20626068
1677014634	2116	48.83009338	55.19876099			97.09674072	88.98010254
1677014668	2119	47.57894135	51.86339188			95.51391602	86.96526337
1677014688	2121	43.24847794	50.77116394			96.00416565	90.94474792
1677014712	2123	50.63703156	53.27529907			97.8732605	91.40908051
1677014729	2124	50.13595581	52.0941124			92.58248901	91.23913574
1677014739	2125	46.67228699	52.19887161			98.81151581	90.71047974
1677014786	2129	46.65444946	50.18474579			93.43842316	88.62049866
1677014834	2133	49.14437866	51.65405273			96.6424942	85.34527588
1677014844	2134	54.32240295	53.65777588			94.48431396	88.85623169
1677014854	2135	51.07570648	54.25567627			94.04730225	88.08198547
1677014902	2139	48.7456665	53.27975464			98.70030975	87.38742828
1677014912	2140	45.29509354	51.01844406			96.57368469	91.36528015
1677014933	2142	43.75544739	50.36802292			92.01039124	90.13794708
1677014943	2143	43.27741241	50.99042511			94.6230011	87.69434357
1677014963	2145	47.06607437	51.56768417			97.86969757	89.37069702
1677014974	2146	47.09439087	54.06422806			96.21981812	89.2755127
1677014984	2147	50.8202858	51.96557617			98.59973145	88.04067993
1677015011	2149	50.32092285	53.00379944			92.52953339	92.07215881
1677015021	2150	50.92832947	51.38581467			92.95658875	87.82382965
1677015041	2152	46.64522171	51.71334839			95.53206635	90.4274292
1677015075	2155	47.46961975	53.08055878			94.83966064	92.54060364
1677015096	2157	53.38809586	48.78751373			97.98117065	91.69560242
1677015106	2158	51.02094269	50.96662521			92.15434265	91.40681458
1677015174	2164	46.81964874	51.86543274			90.03353119	91.07994843
1677015184	2165	50.05922699	51.88080597			97.25933075	89.25697327
1677015198	2166	51.35775757	48.99776077			97.50056458	86.22811127
1677015248	2170	48.65567398	52.74081421			97.91809845	86.09734344
1677015272	2172	44.89371872	48.45569992			95.50751495	82.56538391
1677015296	2174	49.23950195	51.25285721			97.08783722	87.77740479
1677015343	2178	49.98793411	51.25601959			94.70767212	89.06655884
1677015431	2185	52.57383347	49.84210587			96.58101654	91.96205139
1677015468	2188	46.29750824	49.13564682			94.02342987	84.62159729
1677015495	2190	47.13765717	53.28844452			92.328125	92.4484024
1677015518	2192	49.11155701	50.64263153			95.83859253	91.29355621
1677015529	2193	48.26983643	51.73787308			94.72512817	88.30929565
1677015576	2197	50.0316925	51.64447784			95.50668335	92.56030273
1677015600	2199	48.61116409	52.30857849			95.13831329	90.73674011
1677015613	2200	48.77578735	53.22701263			97.61100769	91.11314392
1677015623	2201	43.10416794	53.72126007			96.01042175	91.07249451
1677015885	2204	48.94898224	54.03868866			97.29373169	91.71819305
1677015932	2208	48.4979248	52.52990341			95.40263367	89.10788727
1677015942	2209	47.31214142	51.77445984			91.00945282	87.42211151
1677015973	2212	50.66505051	53.41404343			88.30218506	89.55493164
1677016020	2215	48.47059631	49.71112442			96.54549408	88.74582672
1677016138	2225	52.65209961	51.66062546			94.4118042	89.99351501
1677016149	2226	47.93874359	50.61293793			99.58855438	89.49038696
1677016182	2229	49.33901596	54.11877823			95.04100037	87.20677185
1677016193	2230	46.19122696	51.99398804			94.69528198	93.88506317
1677016216	2232	42.14268875	51.36446381			94.86347198	89.04618073
1677016250	2235	48.52358246	52.79414368			92.73321533	92.97850037
1677016271	2237	50.09709549	53.88465881			94.18901062	91.34564972
1677016281	2238	52.23879242	51.49813843			90.64945984	89.46757507
1677016305	2240	47.60646057	51.06323624			93.54561615	92.85258484
1677016315	2241	46.52505112	52.38330841			93.4540863	91.71035004
1677016325	2242	48.85928345	51.30520248			98.8319931	90.71282959
1677016335	2243	46.7844162	54.2245903			93.23885345	84.22782898
1677016356	2245	46.52042389	52.30295944			93.44846344	86.05789185
1677016376	2247	44.7807312	51.83062744			99.16168213	88.70308685
1677016387	2248	46.91724396	52.19958115			97.11238861	87.80713654
1677016428	2252	48.92914963	54.35098267			96.75452423	89.86820984
1677016438	2253	49.95576859	52.02532959			96.24960327	91.52680206
1677016459	2255	53.06999588	52.73842621			97.20436859	87.33651733
1677016499	2258	47.21671295	48.82558823			96.39547729	89.29759216
1677016523	2260	47.77993774	51.37324905			95.88188171	90.67438507
1677016560	2263	49.64840317	52.30679703			97.35520172	90.8380661
1677016712	2275	54.05989075	52.45646286			96.52948761	88.26186371
1677016759	2279	49.3253746	51.7141037			97.07797241	89.19412994
1677016793	2282	52.77780151	49.96560287			95.6753006	94.10373688
1677016863	2287	48.39274597	53.24139023			92.76683807	90.87703705
1677016887	2289	48.5632019	50.88081741			97.73056793	90.09616852
1677016921	2292	50.47070313	52.49928665			99.60897827	91.27507782
1677016999	2298	50.29312134	51.31278992			95.38285065	90.83078766
1677017016	2299	50.63473892	50.38664246			93.73219299	92.47209167
1677017036	2301	47.33832169	53.41717911			97.22336578	88.32471466
1677017070	2304	51.79441071	52.15520477			97.26222992	90.43317413
1677017101	2307	48.5371666	50.91015625			97.57146454	90.89230347
1677017115	2308	46.6530304	53.97492981			95.00596619	92.1819458
1677017128	2309	49.85800934	51.36811447			89.11167908	88.58586884
1677017227	2318	46.57876205	50.61988449			95.73001099	86.91036987
1677017241	2319	50.57016373	51.10907364			95.18773651	88.03830719
1677017254	2320	50.40631104	51.61958694			96.2954483	92.90156555
1677017264	2321	50.00169754	51.03746796			98.74065399	86.90834808
1677017285	2323	50.37728882	51.40014267			94.33625793	87.93775177
1677017309	2325	50.51790619	48.51179886			98.99655914	86.41078186
1677017343	2328	50.95628357	52.71493912			96.45348358	91.31089783
1677017394	2333	48.86188507	51.0971756			95.82040405	88.93624115
1677017418	2335	49.8576355	51.35704803			94.24181366	93.32174683
1677017428	2336	48.68588257	54.20045471			98.91194916	92.18703461
1677017439	2337	50.29334259	54.82949829			98.02511597	89.3170929
1677017450	2338	48.90792084	52.70333481			99.18465424	88.46193695
1677017545	2346	41.85324097	50.39149475			96.77867126	93.22390747
1677017647	2355	48.71671295	50.84976196			94.7016983	88.48007202
1677017711	2360	48.07537079	51.03428268			96.45806122	90.10578918
1677017793	2368	51.12826538	51.90536499			96.48445892	93.99411011
1677017806	2369	48.45359039	50.75634003			98.51042175	95.73391724
1677017840	2372	48.48405457	52.23287201			99.2674408	94.07984924
1677017884	2376	53.06467438	50.0232048			99.5531311	90.32042694
1677017921	2379	46.08899307	52.17128372			95.29102325	91.43898773
1677017965	2383	46.75604248	51.35918427			95.47393799	93.3814621
1677017996	2386	53.18233109	52.57876587			97.1525116	86.77811432
1677018027	2389	49.66014862	51.76425934			95.65740967	86.86219788
1677018037	2390	48.77346802	51.41755295			93.54825592	89.94877625
1677018051	2391	46.55300903	50.24715424			94.80068207	87.94147491
1677018078	2393	49.67308044	48.85538483			95.07309723	90.61237335
1677018163	2401	52.96873474	50.0997963			94.03526306	89.93112183
1677018190	2403	48.25575256	52.4974823			97.62475586	88.93127441
1677018214	2405	48.73530579	51.81981659			95.99262238	91.15506744
1677018234	2407	53.0136528	50.81574249			93.3068161	94.20016479
1677018292	2412	48.52992249	50.47010803			100.4574738	90.62338257
1677018347	2417	49.39842224	53.36684418			97.28483582	93.43863678
1677018445	2425	51.00201416	54.06908798			92.99188232	87.72173309
1677018455	2426	48.03351593	52.18653107			98.80409241	93.39315796
1677018469	2427	50.07423782	51.40382004			98.73783112	89.81016541
1677018513	2431	47.67545319	53.10746384			96.07736969	93.92675781
1677018547	2434	49.06781387	51.11493301			99.55683899	89.43606567
1677018581	2437	48.33657074	52.05677414			94.89373779	93.23036957
1677018673	2445	49.9807663	53.39652252			93.43039703	93.41362
1677018693	2447	54.21877289	51.55070877			93.37895203	90.24652863
1677018734	2451	44.96746445	50.26014328			96.47928619	89.14189911
1677018751	2452	49.85081863	51.11946106			97.69337463	87.60936737
1677018764	2453	49.97270203	48.92420197			95.83247375	91.6930542
1677018774	2454	46.15914536	52.77021408			97.92710876	88.89334869
1677018795	2456	46.75368881	50.86470795			94.60173035	86.01896667
1677018819	2458	51.73339081	52.04478455			98.157341	93.69869995
1677018850	2461	49.55580521	52.60876465			94.55687714	91.81095886
1677018914	2467	47.52711487	52.40932465			97.56593323	93.73148346
1677018935	2469	45.27643585	52.18267059			97.34190369	89.19758606
1677019021	2476	48.50871658	52.58355713			97.98353577	92.67406464
1677019071	2480	49.28060913	51.33631897			93.60311127	95.13413239
1677019098	2482	49.35770035	52.34369278			94.93419647	89.53199005
1677019139	2486	45.81980515	53.09923553			99.5148468	92.7625885
1677019156	2487	49.5722847	51.53798294			98.45191956	90.82957458
1677019176	2489	49.57553864	51.29536819			98.31464386	91.99060822
1677019210	2492	52.60151672	53.18421555			92.86729431	91.35371399
1677019231	2494	51.23218918	51.16662216			96.44450378	95.17407227
1677019265	2497	48.07870865	51.51060486			92.01187897	88.57007599
1677019289	2499	48.60212326	50.68758011			100.5264206	92.70349121
1677019320	2502	50.72454834	53.15751648			95.34063721	94.4096756
1677019330	2503	54.34950256	53.01026154			99.20909882	89.05928802
1677019343	2504	48.56248474	52.06482697			97.48985291	91.8491745
1677019459	2514	50.40122604	51.04540253			97.89069366	91.9981308
1677019469	2515	52.81465912	52.85557556			97.42575836	92.8003006
1677019496	2517	47.81713104	51.93619156			100.074173	93.46759796
1677019506	2518	45.57582474	52.6257782			99.11243439	92.0604248
1677019519	2519	48.95465469	49.22721863			96.87014008	92.76197815
1677019530	2520	47.87059021	52.72924805			99.4931488	90.69537354
1677019561	2523	48.03453064	51.74103165			99.97634125	90.22697449
1677019574	2524	51.54711151	51.38098907			96.0114975	94.11909485
1677019598	2526	50.28836441	51.5191803			97.10133362	91.04152679
1677019632	2529	50.71636963	51.20965576			97.56645966	93.34919739
1677019652	2531	45.33301926	52.68135071			95.75693512	92.20131683
1677019676	2533	52.70377731	54.74890137			98.13863373	91.40861511
1677019697	2535	52.40856934	52.30755997			97.51135254	93.29948425
1677019796	2544	44.14746094	52.1918602			97.45924377	84.78736877
1677019806	2545	49.62113953	54.09295654			96.13898468	92.46652222
1677019837	2548	50.96289825	51.94205856			93.62854767	88.40066528
1677019861	2550	51.47340775	52.05129242			97.18598938	90.98858643
1677019885	2552	48.61064529	52.25530243			98.81378937	90.83659363
1677019905	2554	52.58309555	51.57318878			93.31272125	87.04180908
1677019926	2556	46.55844879	52.9743576			96.31735229	91.36255646
1677019936	2557	47.87050247	53.96303177			96.8434906	92.94953156
1677019970	2560	53.18506241	49.72138596			96.97093964	88.49590302
1677020271	2566	52.11218643	51.28775787			96.24126434	85.80928802
1677020281	2567	49.8241806	51.50214767			100.4564209	93.68483734
1677020325	2571	45.2588501	52.3717041			93.12342072	94.42367554
1677020359	2574	46.6388855	52.02128983			94.09977722	84.13444519
1677020390	2577	52.60634613	49.23044968			98.00989532	89.49699402
1677020414	2579	46.70965958	52.16581726			94.4655838	95.52510834
1677020424	2580	52.67560577	51.51931763			97.61169434	89.49925232
1677020466	2584	48.59234619	52.30826187			100.0061035	92.1785202
1677020510	2588	53.0765152	50.9689827			95.97544098	92.31420898
1677020547	2591	49.48800278	51.99225235			100.4521561	90.84394073
1677020557	2592	48.28461838	52.17981339			96.44477844	89.70352173
1677020567	2593	44.80503845	52.90067673			93.53934479	90.92373657
1677020581	2594	51.62447357	50.81419373			99.02336121	92.26491547
1677020621	2597	51.150177	52.41336823			98.83908844	92.02687073
1677020668	2601	50.22373199	53.21853256			98.14407349	91.47423553
1677020689	2603	51.93890762	53.99680328			99.65484619	91.88127136
1677020736	2607	52.72663116	50.79501724			96.38149261	90.33073425
1677020747	2608	50.36118698	53.94727325			93.40325165	94.15705109
1677020784	2611	52.6892662	52.59699249			96.76134491	91.15420532
1677020848	2616	50.37152481	51.87008286			92.64474487	92.61374664
1677020885	2619	53.19397354	50.89494705			96.80097198	95.16256714
1677020902	2620	51.25534058	52.7226181			96.6756134	92.18306732
1677020925	2622	50.46765137	51.60693359			96.54113007	86.77924347
1677020949	2624	48.09514236	51.22280884			97.10812378	92.20124817
1677020976	2626	49.69097137	52.64971161			94.66443634	92.01246643
1677020986	2627	51.64968109	50.47467041			100.2341995	91.80065155
1677021020	2630	53.31196976	50.66265106			90.61228943	89.82501221
1677021031	2631	51.78785324	53.4509964			94.93921661	91.9369278
1677021051	2633	48.34887314	52.61063004			95.1390686	94.44367218
1677021089	2636	53.0606575	49.21928024			96.03119659	87.77288055
1677021102	2637	46.79255676	50.98609924			97.13703918	91.27739716
1677021126	2639	56.43366623	50.46082687			94.8172226	83.64260101
1677021200	2645	50.38360214	47.45261002			92.48084259	95.68013763
1677021231	2648	50.94346237	52.4913826			93.04956055	91.95220184
1677021265	2651	53.46852875	54.83721924			97.94229126	92.91440582
1677021275	2652	50.45020676	49.95422363			95.38024902	92.1277771
1677021316	2656	45.09636688	51.81394196			100.0772324	91.30328369
1677021384	2662	50.61825562	51.79180145			98.12966156	91.23532867
1677021527	2675	53.02828598	52.6909256			92.11600494	90.27130127
1677021581	2679	50.89567184	55.35177231			96.50782013	93.1614151
1677021605	2681	52.41791534	51.78549576			97.44326782	93.54226685
1677021669	2686	46.66287613	53.04107285			97.99115753	95.0533371
1677021699	2689	51.55911255	47.05146408			99.09326172	85.64704132
1677021720	2691	47.34006882	50.84366989			99.43077087	89.75949097
1677021767	2695	50.00481033	51.46936035			99.14795685	91.3809433
1677021828	2700	47.56402588	52.6888504			96.99034119	92.27326965
1677021872	2704	51.310215	50.81548691			93.5590744	93.29472351
1677021917	2708	47.7848587	51.70214462			95.55294037	87.49893951
1677021957	2711	50.54656219	50.85013199			98.99121094	94.00228119
1677022066	2720	49.08581543	53.03406525			97.36186218	89.25049591
1677022133	2726	53.7658844	53.57479858			95.98246002	94.93160248
1677022249	2736	48.69047546	53.05980682			98.85121155	90.5243988
1677022259	2737	50.93451691	52.15353394			96.48623657	93.68851471
1677022269	2738	53.47797012	53.0638504			98.35788727	88.65834808
1677022310	2741	52.19317245	51.63894653			92.30936432	90.52064514
1677022324	2742	51.50009918	48.51421356			95.48230743	91.77613831
1677022378	2747	52.56953812	51.07556915			96.67018127	91.35577393
1677022402	2749	47.76411819	47.57450104			94.25926971	90.01747131
1677022449	2753	51.17779922	51.45035172			97.44403839	95.12166595
1677022460	2754	50.16566849	52.4087677			91.99777222	89.99958038
1677022470	2755	55.91339111	48.96757889			94.32452393	92.60845184
1677022481	2756	51.30649567	52.41307068			92.95249176	89.47660828
1677022491	2757	47.89816666	52.61368561			95.0319519	83.32623291
1677022501	2758	50.20127869	50.6913147			93.71520996	93.54706573
1677022511	2759	52.18899918	51.29610062			98.50865173	90.97288513
1677022603	2767	48.50637436	50.3838768			96.57223511	92.14441681
1677022637	2770	51.6937027	50.72382736			97.64857483	94.4307785
1677022712	2776	51.22449493	49.70932007			98.65094757	92.10144806
1677022868	2790	50.32839966	52.00822067			99.07634735	93.31710815
1677022882	2791	51.84521484	52.59658051			92.89491272	94.24091339
1677022895	2792	49.39182281	53.20262146			97.06504822	91.69152069
1677022973	2799	50.18206024	49.04393768			94.76432037	85.57029724
1677023031	2804	51.15765762	54.12504578			99.87502289	92.71969604
1677023065	2807	51.74386597	51.91827011			99.04535675	89.1477356
1677023086	2809	54.93393707	53.31269836			97.48780823	92.07154083
1677023096	2810	42.20227814	51.66858292			99.53479004	93.16359711
1677023109	2811	50.68439865	53.65132523			98.63750458	91.24729919
1677023120	2812	46.87358475	53.46889496			97.56004333	89.67232513
1677023161	2816	55.80162048	50.29633331			99.50322723	89.96952057
1677023252	2824	52.40743256	53.5348053			95.702034	90.96769714
1677023263	2825	48.83519745	52.04319382			94.63765717	94.66827393
1677023300	2828	52.58473969	50.87612915			100.8644333	91.87299347
1677023320	2830	49.36646652	55.52205658			97.23001862	90.22015381
1677023330	2831	52.80766678	51.45557022			99.3049469	90.95345306
1677023354	2833	51.31976318	53.16651154			98.1751709	88.7414093
1677023490	2845	49.82598114	51.07813263			99.07321167	89.2250824
1677023514	2847	46.34095764	51.57460022			99.69691467	92.47715759
1677023548	2850	52.77191544	51.25438309			96.89980316	92.78469849
1677023569	2852	56.37214279	52.04801559			101.1399994	90.29376984
1677023626	2857	52.13881302	53.6022377			95.44577026	91.24854279
1677023657	2860	51.34635162	51.86480331			94.48403931	90.6336441
1677023697	2863	50.0812912	52.12836075			97.11302185	95.2388916
1677023799	2872	53.44806671	50.95983505			91.67121124	93.20144653
1677023810	2873	43.46199036	50.71382904			94.75054932	92.27040863
1677023847	2876	51.0029068	53.27248764			94.10146332	91.40542603
1677023881	2879	45.96998215	52.64119339			98.69172668	91.64756012
1677023908	2881	52.07410049	47.31447601			100.4378967	92.17263031
1677023919	2882	51.836586	53.66017532			97.78681946	92.42021179
1677023990	2888	49.2452774	48.87242508			100.4602966	95.07000732
1677024027	2891	52.14373398	52.22943878			94.76873016	89.32437134
1677024038	2892	46.87618256	49.77413559			100.0336456	92.25796509
1677024092	2897	55.58227539	53.77751923			98.1391449	92.96427917
1677024113	2899	49.34214783	53.47568512			98.73941803	95.00962067
1677024133	2901	48.37639999	51.44275284			95.80956268	93.63339233
1677024164	2904	47.1294899	52.18490601			92.82085419	94.79175568
1677024178	2905	47.66900253	51.06527328			96.62001038	90.45589447
1677024191	2906	49.7271347	51.33088303			100.5516129	95.75144958
1677024266	2913	50.65345764	49.95114136			97.01577759	91.06578827
1677024321	2918	50.66976166	50.12007523			98.73434448	90.10301208
1677024345	2920	53.94591904	53.00035477			96.30342102	94.22318268
1677024355	2921	54.20054626	52.9485817			100.4630661	92.11408997
1677024369	2922	52.00056076	50.49475098			91.72249603	90.41387939
1677024631	2926	46.57045746	51.1720314			96.14628601	94.06091309
1677024641	2927	51.57584381	51.59421539			100.5263214	92.66503906
1677024706	2933	51.95551682	49.72476959			95.50331116	94.99158478
1677024747	2937	50.26200485	51.00060654			99.73199463	85.81679535
