# Supplementary material for: Autonomous localized path planning algorithm for UAVs based on TD3 strategy
Source: Sci Rep. 2024 Jan 8;14:763. doi: 10.1038/s41598-024-51349-4 (PMC10774288; doi:10.1038/s41598-024-51349-4)
Supplement: Supplementary file 2 — Supplementary Information 2. [file 41598_2024_51349_MOESM2_ESM.csv]

Step	standard	Low_exploration	Extending height space	No data preprocessing		standard	Low_exploration	Extending height space	No data preprocessing
6	-0.326771706	-0.354741484	-0.296278417	-0.321342945		-0.25951004	-0.256213903	-0.261214197	0.179838371
7	-0.90565604	-0.397859991	-0.627380788	-0.836373138		-0.728043795	-0.312973678	-0.387775689	6.673647308
11	-1.193470836	-0.60510242	-0.770941734	-1.699904251		-0.871846497	-0.493935257	-0.448399752	3.065919685
12	-1.953902483	-0.665960133	-1.232282043	-3.830102539		-0.901202023	-0.514243841	-0.547363937	-2.359668922			10
15	-2.086089134	-0.875373185	-1.237395287	-4.060045624		-0.951730907	-0.710262656	-0.518435895	-2.619704247
16	-2.224437952	-0.91013521	-1.372792721	-4.262168884		-0.813446581	-0.754231453	-0.52676177	-2.983583641
19	-2.300614595	-1.071402192	-1.679629087	-4.408355713		-0.787439287	-0.870419919	-0.518894315	-4.320491028
20	-2.665859699	-1.11871767	-1.709268093	-4.621782684		-0.837284088	-0.915531874	-0.566645026	-3.696847534
21	-2.757614613	-1.169014931	-2.150143385	-5.510904694		-0.712390304	-0.936775625	-0.693579972	-5.341653442
25	-3.160238266	-1.372358084	-2.162776947	-5.980124664		-0.58764112	-1.161355376	-0.705281913	-5.512285614
37	-3.294686079	-1.939350367	-2.62826705	-7.590235138		-0.839160562	-1.560469151	-0.551991224	-7.276454926
41	-4.026205063	-2.219061136	-2.923168898	-9.00470047		-0.699828863	-1.803719163	-0.412384033	-8.6208992
43	-4.286060333	-2.347356796	-2.820932865	-9.404450989		-0.706457198	-1.845928192	-0.334305167	-9.105469513
45	-4.407061577	-2.452596426	-3.4480865	-9.628746033		-0.896616042	-1.977965593	0.501146197	-9.278934479
46	-4.386016846	-2.516668081	-3.839430571	-10.84952621		-0.837324739	-2.018736362	1.030693412	-10.48828506
48	-4.790920734	-2.67005682	-4.025166512	-12.94447784		-0.950449467	-2.160365582	1.548275232	-12.48952103
50	-5.352573872	-2.736542225	-4.394771576	-14.58513641		-1.001405001	-2.259112835	1.286040187	-14.15990753
54	-5.674786091	-3.024651289	-4.588597298	-17.13921204		-1.265647411	-2.469824314	2.242942333	-16.295047
55	-6.089804173	-3.078290462	-5.028021812	-18.00840607		-1.169258952	-2.514070988	2.439342499	-17.10047607
56	-6.331596851	-3.133759022	-5.12475729	-18.46114502		-1.513602018	-2.550970316	2.403639793	-17.34129791
57	-6.355997562	-3.17275238	-4.97137785	-19.88425598		-1.639483809	-2.595429659	2.31257987	-11.29119186
58	-6.466748238	-3.302394152	-5.315723419	-20.98851624		-1.054009318	-2.646125793	2.625732899	-12.0299736
64	-6.42689085	-3.728346109	-5.185270309	-23.91086731		-1.920307279	-2.898430824	3.256614685	-22.95119019
66	-7.043239117	-3.832809448	-5.787976265	-25.01699982		-1.407419562	-2.977243662	4.221875668	-24.32384033
67	-7.431040764	-3.779773712	-6.122615814	-28.07375488		-2.109160662	-2.962855339	4.627648354	-26.86739502
68	-7.21891737	-3.942398071	-6.37597847	-30.27961731		-2.162997961	-2.881647348	3.738460541	-29.79432983
69	-7.244037628	-4.02300787	-6.624392509	-32.20145874		-0.988706946	-2.99187851	5.696595192	-31.010672
72	-7.605679989	-4.214160919	-6.257354259	-32.82493286		-0.946633339	-2.955235481	6.821494579	-31.71054382
73	-8.081394196	-4.334629536	-6.715007782	-34.23008423		-1.249002576	-3.192961454	6.622381687	-33.88125
74	-8.450809479	-4.431744099	-6.208178043	-35.43713074		-0.977885604	-3.066358566	6.575384617	-33.93767395
75	-8.511571884	-4.372581482	-6.438147545	-37.7859436		-1.127642751	-3.199884176	8.394845963	-36.43942261
80	-8.542224884	-4.794394016	-6.658629417	-38.95423279		-1.187885642	-3.453911304	7.634188652	-37.45923767
85	-9.308636665	-5.073879719	-6.593485832	-38.64112244		-0.761200964	-3.300521374	8.036351204	-37.91561584
88	-9.772070885	-5.281359196	-6.352441788	-39.24089966		-0.799521029	-3.085618973	9.207732201	-38.16194458
89	-10.06822872	-5.410672188	-7.119568825	-39.52278137		-0.43176353	-3.002813339	10.62821674	-38.70438232
95	-10.32882309	-5.47375679	-5.782158375	-41.59460449		-0.679793715	-3.392358541	10.64054489	-40.57173462
103	-11.09610748	-6.065241337	-6.622416019	-43.37423401		-0.165562615	-3.27051568	9.076525688	-42.2511322
106	-11.42964363	-6.187163353	-5.705598354	-43.60574341		-0.153659895	-3.401103258	12.62978745	-42.30233459
107	-11.72921944	-6.347102165	-5.794631958	-43.81337891		0.014140129	-2.826179981	12.3157711	-28.12362061
114	-12.29854107	-6.842082977	-6.594678879	-46.3819519		0.093914628	-2.749655247	11.10220146	-45.65882874
117	-12.55854416	-6.902021885	-3.643660069	-47.67046509		0.041871876	-2.747269392	13.15332699	-47.04549255
119	-12.67502117	-7.183641911	-4.529010773	-49.24406128		-0.478221416	-2.937530041	14.77463531	-47.87076416
126	-13.77145672	-7.387261391	-2.055241108	-49.39456177		0.64779532	-2.373919964	19.1222229	-48.80613708
127	-14.17767239	-7.49541378	-2.391389847	-52.32944336		-1.033026099	-2.205282688	20.69978142	-50.97794189
130	-14.31414795	-7.730287075	-0.638105989	-53.03070068		-1.809952378	-2.569450378	19.44279289	-51.90093994
131	-14.4577055	-7.819881439	-2.038212538	-53.62269897		0.656847835	-2.600220203	22.44732094	-52.6671875
138	-15.0658989	-8.232427597	-0.806534171	-53.75697632		-0.159304604	-2.203041792	20.73053932	-53.12833862
140	-15.03120327	-8.507335663	-0.43092066	-54.29451904		0.887179852	-2.196652889	19.07279968	-53.53237915
142	-15.18486023	-8.630961418	-1.700295091	-54.88398438		0.981717825	-1.938834071	26.52489471	-54.15771484
143	-15.32775021	-8.718403816	-1.157806039	-55.35935669		-0.428563625	-2.282441139	27.01579666	-54.24163208
144	-15.87699509	-8.746559143	-1.804133058	-55.48486938		1.229416966	-1.805880547	24.64978981	-53.85446777
151	-15.95312881	-9.176264763	0.444117427	-54.85982666		1.051278353	-2.273041248	25.23117828	-53.49864502
156	-16.77319336	-9.509039879	-0.389610052	-54.37855225		1.049940705	-1.760529995	30.50600815	-42.42981567
158	-16.14680099	-9.628353119	0.067358732	-54.67054443		0.035482526	-1.628878713	29.57370949	-52.6276123
159	-17.55937386	-9.620281219	1.372598648	-53.54151611		2.149148941	-1.832625151	29.32785034	-52.052948
163	-17.20415497	-9.946611404	2.089221954	-52.64869995		1.781000137	-1.202514648	29.90194321	-51.66118164
166	-17.96263504	-10.2327137	1.463383436	-51.83161621		1.629279256	-1.701998591	33.08542633	-49.07240601
168	-18.17951584	-10.15136051	2.917852879	-51.60656738		2.618457794	-0.872237742	34.3572464	-45.37294312
169	-18.64693642	-10.36731339	2.069203138	-50.80285034		2.414425373	-0.897501945	35.4532814	-45.72771301
172	-19.08234787	-10.63752174	1.43328476	-50.64068298		2.416839361	-1.137526631	33.35387421	-44.85752869
178	-17.76236916	-11.32271194	1.145282269	-50.7941803		0.46497196	-0.876953006	34.7787056	-49.8737854
179	-18.80564499	-11.00593185	2.444177628	-51.09646912		2.56467104	-1.296217084	39.31328201	-48.41399536
181	-18.91672134	-11.53488541	1.923757315	-53.76935425		2.211032152	-1.443720341	32.40656662	-53.36090088
184	-18.26750755	-11.75652027	3.434612989	-58.48674927		-2.553053856	-1.278314948	40.49207687	-51.7392395
186	-18.5549736	-11.45148849	3.843560696	-58.95142822		2.172887802	-1.530637741	41.55613327	-53.85462646
187	-19.31015396	-11.71913338	5.115193367	-60.07901001		-1.171575785	-1.273545384	35.37351608	-59.71494751
189	-18.53450775	-11.61573982	2.632875681	-61.19352417		2.854355335	-0.341646552	38.35711288	-60.75076904
191	-18.51073837	-11.99483395	3.698111534	-61.33734131		2.26671648	-0.861241698	37.33782959	-57.54228516
192	-18.96523094	-12.37954998	4.032977104	-64.32039795		4.181241512	-1.607885957	40.3504982	-56.30757446
199	-18.52715302	-12.34470558	5.663885117	-66.7210083		4.895106316	-0.752504587	44.6895256	-66.43203125
207	-18.25637054	-13.24495316	6.018606663	-69.01742554		0.976728022	-1.118991733	47.11314774	-68.49345093
208	-18.51464653	-13.46882534	4.060070038	-68.8769043		-0.213273719	-0.625294447	45.45820236	-68.599646
209	-18.25534248	-13.38332081	7.09664011	-69.44467773		2.940512419	-0.607924819	41.8735733	-69.05760498
213	-18.12756538	-13.26444435	8.669643402	-71.05640259		4.972713947	-0.486612678	51.15711594	-70.40302124
223	-18.23826027	-14.24398041	7.397917747	-71.89447021		7.120726109	-0.257797688	50.83408737	-71.28668823
224	-18.32518005	-14.22438049	6.343591213	-71.66943359		2.59616518	-0.518617332	52.50043106	-68.02214966
226	-18.32941628	-14.85921478	6.685667992	-71.85474243		5.172801971	0.678435087	44.87932968	-71.59631348
230	-18.06881905	-14.80549908	7.824516296	-72.09996338		4.082756042	-0.166273147	50.94146347	-71.62547607
233	-17.98569489	-14.98932457	7.73135519	-72.75264893		6.310687065	-1.408280134	51.80821609	-72.57161255
234	-17.79530334	-14.99305439	4.974825859	-73.86626587		1.305359364	-0.056560483	44.88214111	-68.83890991
235	-18.13895226	-14.76638126	4.372455597	-74.37213135		3.442444801	-0.578529358	50.51707458	-72.23087769
238	-18.25924301	-15.18050671	7.340579033	-74.1269165		4.877019405	0.750001967	55.34290314	-63.2257019
248	-17.91326141	-15.81627083	7.563130856	-74.25684814		5.774394035	1.508713245	53.61975098	-73.69076538
250	-17.49440384	-16.60578346	10.02372169	-74.76063232		4.830909729	1.225729704	59.73500824	-63.09265747
256	-16.60566711	-16.33074379	8.727058411	-76.11998291		5.417913437	-1.189397812	59.67230225	-75.74243164
259	-16.30516815	-16.96590042	10.33106327	-78.01762695		5.338237762	-0.93120271	51.75848389	-76.75563965
261	-17.42004776	-16.66226578	9.733293533	-80.75639038		8.080440521	0.359692425	61.49510193	-75.65955811
262	-17.44988251	-16.948349	7.89053297	-79.912854		4.542212963	1.85285604	54.78982162	-79.22775269
264	-17.08649445	-16.75774765	12.99663734	-81.0881958		6.587156773	1.572937012	62.3360672	-78.8942749
268	-16.31863594	-17.11777687	9.453055382	-82.56119995		5.435312271	1.581680298	61.15088272	-59.95963135
272	-16.7660141	-17.25390816	9.115760803	-77.60894165		6.733683586	-0.578390479	54.09328461	-76.67575684
274	-17.32791328	-17.76687241	10.18363667	-77.4477356		5.364614964	1.230529547	63.33869553	-76.99597778
279	-15.55568981	-18.13479424	11.48003578	-76.86390991		6.584100723	2.292279243	63.70149612	-59.32740479
285	-15.94278908	-18.65267563	11.81258774	-77.73739624		3.91184473	0.718252182	65.33026886	-77.35087891
292	-16.86185646	-18.5737114	11.89271164	-78.18711548		3.31207037	0.227793932	66.42806244	-77.8328125
293	-16.59566879	-19.00366402	9.583045959	-78.55983887		7.913860321	-0.023912232	64.25014496	-78.24519653
298	-15.27371979	-19.31126022	11.74260712	-78.46132202		12.25481987	-2.708105564	62.11374664	-59.66380005
299	-16.7463913	-19.13824844	12.32886124	-79.01886597		8.589974403	0.879120827	58.31975174	-78.74476318
302	-15.9263382	-19.39798546	13.07986259	-78.83045654		9.359297752	2.474876404	64.41146088	-59.35901489
303	-17.10958481	-19.03791428	10.11218548	-79.72243042		6.385491848	0.089547887	69.25704193	-79.50653076
304	-15.70323658	-19.87191582	13.64188766	-79.86002808		11.54728222	4.014233589	61.35155106	-79.68267822
308	-15.85055923	-19.9541111	15.04682446	-79.46177979		13.45546627	2.844682693	59.30155945	-58.09883423
309	-16.22259521	-20.08754539	11.82734108	-80.5727417		7.76652813	1.714101076	63.50601959	-80.31104126
311	-14.66312027	-19.94275475	12.04322243	-80.11495361		7.659271717	3.605361223	62.96576309	-60.80787354
314	-14.74918365	-19.88146782	11.76643562	-80.19840088		11.5552063	0.45652774	55.52936935	-59.52379761
319	-15.05537224	-20.41860771	13.27396202	-80.79240112		12.31847	4.580060482	60.00891876	-80.5076355
320	-14.69677353	-20.00614929	14.7551651	-80.13510742		10.87057304	0.014034249	59.6853447	-55.7138916
321	-14.86649704	-20.96777344	10.9583168	-80.78098145		13.60577297	2.121420622	59.4251709	-80.47960205
323	-15.92386055	-20.64030075	16.25505257	-80.17053223		8.967652321	2.879998922	69.58605957	-57.27686768
326	-13.66442108	-20.95605087	14.77196789	-81.32782593		10.90849304	0.326418072	68.21949768	-80.97834473
327	-16.916996	-20.20929337	17.63875771	-81.61324463		4.823297024	1.124934196	68.23442078	-81.2569519
328	-13.7527132	-20.90323067	16.64220428	-81.71002808		13.97360516	2.245567322	73.63318634	-81.39637451
331	-13.71118546	-20.76724243	16.01812744	-81.77333374		14.86339951	2.001067877	71.20665741	-81.43980103
340	-14.57441425	-21.12716675	15.53855133	-79.66282349		12.62879562	0.719794154	74.40468597	-40.35906982
342	-14.1633234	-20.86878777	17.95701599	-80.52738647		10.3409338	2.815784931	75.52966309	-37.90619507
345	-14.34229851	-21.98962402	17.24457932	-84.0517395		11.19714165	0.040889777	72.62363434	-83.59089355
346	-12.41332054	-21.34091187	17.35552025	-89.13535156		12.32365417	3.481586218	67.65246582	-88.27192383
348	-13.51624966	-21.57452583	18.81432343	-85.01832886		13.37507248	3.863001585	71.29146576	-22.5628891
349	-13.36988735	-21.57233047	17.92929077	-90.73963013		13.3687048	2.749189377	73.57449341	-90.05088501
354	-11.44007969	-21.10389709	14.54515076	-91.77140503		13.86913872	2.259955883	68.50375366	-90.54509277
355	-12.21503353	-21.90292931	16.34047127	-91.5986145		15.66162682	5.629874706	70.54325867	-73.74782104
361	-9.778264046	-21.52206421	18.01517296	-92.57321167		12.00567722	3.108017445	77.34314728	-75.83452148
364	-11.53939342	-23.10955429	21.01491165	-92.72765503		18.4335804	-1.568436742	71.40116119	-27.55172729
368	-12.14672661	-22.47602081	15.69395447	-94.30977783		16.22386742	5.009423256	75.55564117	-92.47839966
372	-10.950037	-21.11784172	13.81958866	-92.33873291		16.13103104	0.377459556	78.38600922	-32.96211853
374	-12.48236942	-22.57145882	18.85153389	-93.74443359		11.99787998	2.350687981	77.26782227	-91.3074585
378	-12.31254101	-22.45009422	17.36250114	-91.45115967		16.56512451	5.395395279	75.60697174	-16.02325439
379	-10.80466557	-22.92814255	16.56150055	-92.5574707		19.71785545	3.420249224	69.21479034	-91.2215332
380	-9.772756577	-23.01446533	17.87218475	-91.7206543		16.88181114	3.738204002	76.78457642	-62.58419189
382	-9.912621498	-22.49874496	18.5210228	-91.896875		20.61657524	2.024511099	68.32086945	-89.75445557
387	-10.63167477	-23.01316261	21.24666786	-92.02368164		18.87236214	3.118021727	78.30445099	-88.68259888
388	-8.912337303	-23.48730469	20.95894623	-91.89344482		18.96245003	5.7181077	79.0419693	-89.27855225
392	-9.354257584	-23.21592712	18.89691544	-90.83893433		18.69425964	7.819187164	82.05268097	-80.34855957
393	-10.53712654	-22.77741432	20.90239716	-90.34329834		21.6708889	2.667411566	76.41040802	-87.37528687
394	-8.044435501	-23.31328773	22.24075317	-89.45718994		22.66060448	7.804943562	77.9233551	-87.78534546
404	-8.657276154	-24.28390312	22.55998039	-89.3869812		18.73458862	5.379113674	81.9213562	-88.30194702
409	-7.265270233	-23.99647713	19.73688316	-90.51826172		23.90327835	4.193587303	73.67053223	-88.42235718
416	-6.709187508	-24.73080063	24.4978981	-89.1430481		22.59135437	6.932124138	79.1974411	-88.10076294
417	-7.385182381	-24.61120605	21.73422241	-89.08225708		21.04786301	5.688474655	83.59912109	-87.94746704
422	-10.12953472	-24.48416519	22.73163414	-89.09373169		18.61808777	8.261900902	71.87207031	-88.34445801
423	-6.723185062	-24.85109711	21.5276413	-88.47540894		24.93605614	5.294714451	66.83764648	-84.19572144
425	-7.892108917	-24.00670815	25.92851257	-87.8855957		21.58333778	5.319224358	80.11415863	-82.96547852
427	-7.228507996	-24.6068325	24.10698318	-87.62796631		21.75262833	6.561830044	78.60227966	-86.50316772
431	-7.694969654	-25.74797058	25.97559166	-87.43800049		24.63875008	8.420401573	80.52322388	-79.94509277
440	-8.139505386	-24.76485825	25.22588539	-86.78118286		25.31754875	9.035305023	82.36343384	-85.65661621
442	-6.478879929	-25.76911926	25.89293861	-85.83077393		23.50431633	7.279981613	86.53738403	-83.58866577
443	-8.068159103	-24.64746094	28.22347641	-85.74434814		15.92681026	4.880402088	79.30057526	-78.79968262
446	-6.879734993	-24.34628105	15.71892643	-85.87540894		26.00749207	6.428290844	76.29183197	-83.63774414
452	-8.176561356	-25.21253967	28.67194557	-86.16080933		27.03998756	10.67139912	81.95942688	-82.90361938
460	-6.6752038	-26.03966713	25.10067749	-86.27529297		26.37099457	6.348295689	84.78465271	-81.43363037
461	-6.363927364	-25.31441879	27.95457268	-86.71025391		26.68488121	3.410013437	81.83033752	-82.25123291
462	-5.32605505	-25.65500832	26.1868248	-87.00661011		23.41758919	9.871070862	76.60354614	-83.43375244
464	-7.070581913	-25.40987015	27.81520081	-86.99627075		22.32360077	8.909499168	85.07875824	-81.36698608
465	-3.328498363	-26.60640144	31.03633881	-87.27543945		27.62139511	0.212492615	83.02311707	-84.00915527
468	-3.694525719	-26.36157608	31.39579201	-87.25314331		33.10162735	10.2233696	87.5067749	-81.94931641
469	-4.012056351	-25.68628883	27.49607468	-87.54362183		30.95716476	9.694346428	87.02570343	-82.97943115
474	-3.0158813	-27.04547882	29.0314064	-87.83630981		30.43195915	3.504933119	82.07698059	-84.63248291
475	-0.139964789	-26.86948586	32.64881516	-88.61520386		34.38409424	9.312969208	88.60115814	-84.10264893
486	-2.35566926	-26.92241287	33.8515358	-88.22791748		29.54545975	13.60151958	83.44465637	-81.05159302
489	-2.307549715	-26.68168259	34.52056885	-87.93917236		31.32333374	12.28956127	91.19454956	-66.22120972
490	-2.71898365	-27.10054779	34.72889709	-88.65842896		36.23026657	4.970904827	82.18769073	-85.67229004
492	-0.132826298	-26.70711708	33.3180809	-89.01072388		36.43834305	12.90225887	84.44850159	-85.70805664
494	-0.535732567	-27.58489609	36.56008148	-89.23077393		35.94224548	10.80902863	84.52648163	-85.29447021
497	3.143429041	-25.71422195	35.5281105	-88.67144775		33.59479141	10.9096384	84.20365906	-74.18155518
508	0.637306392	-26.61196518	39.66454315	-89.22648315		33.92012405	13.9007616	88.57598877	-84.26187134
512	3.39282465	-28.29393387	35.60494232	-89.32984619		34.34155273	6.765470028	83.44927216	-84.98346558
513	2.330619335	-28.0878334	39.14007568	-89.64350586		36.56477737	9.319261551	90.0739212	-84.03692017
515	3.176749468	-28.3157959	41.4979248	-90.48199463		38.76613617	11.95308685	90.53461456	-87.17548218
518	5.035748005	-28.37508583	42.60217285	-90.33735352		36.7121315	9.605271339	88.2521286	-85.67359619
520	3.213695526	-28.16169167	38.69618225	-90.40092773		31.87829781	8.209822655	87.50535583	-85.82820435
525	3.502105474	-28.50751877	36.66148376	-90.72958984		36.54013443	16.14375496	85.9176712	-86.58815918
526	3.986311436	-28.46829796	43.109272	-91.14256592		38.74142456	16.29871941	91.6036377	-77.50612793
532	6.212162018	-29.1104641	44.08916473	-91.48687744		40.12250137	11.95646858	88.63246155	-86.73387451
534	2.62602067	-29.34580612	41.46837234	-91.00681763		39.11737061	15.01223087	88.76506042	-68.14474487
535	4.150848866	-27.76024437	44.03702927	-91.57820435		39.8840332	14.12556267	90.77964783	-86.84446411
537	7.882794857	-26.8106842	41.99185944	-91.72144775		41.68677139	12.7933569	92.36073303	-86.44047241
538	6.393422127	-28.68834496	47.44586945	-91.87803955		39.3850441	12.37859344	90.68088531	-87.01497803
539	5.402934074	-30.00701332	42.18559265	-92.16074219		41.08399963	6.428151131	92.18366241	-84.37141113
541	3.878277302	-28.84239197	44.82022095	-91.69778442		39.22195435	15.8759203	93.35044098	-73.04423218
543	6.624047756	-27.15799522	43.3255806	-92.04614258		40.72397614	7.782630444	92.34460449	-87.80976563
548	6.379041672	-30.13244629	47.57014084	-91.86727295		40.12659073	12.24757385	93.63183594	-71.74723511
549	9.106107712	-28.73666763	49.73160172	-92.39832153		44.67342758	12.56550121	94.26773834	-87.74249268
550	5.49879837	-29.40799522	46.65999222	-92.80179443		44.45428085	16.79227829	94.38142395	-87.68531494
552	6.722212791	-29.39663124	48.85245895	-92.04734497		46.4087944	15.89191246	91.42848969	-70.07948608
556	10.57603073	-30.25074196	49.38829422	-92.63067627		44.11995697	10.53064442	96.03421783	-88.39539185
558	6.383714676	-28.97361374	51.63408661	-92.39570313		45.0988884	16.48564911	94.04312134	-78.23440552
560	7.937084198	-29.61557007	51.76208115	-92.57036133		45.26692963	12.53474903	92.08485413	-84.04649658
564	9.704289436	-29.69252968	53.3025322	-92.90970459		45.97842407	19.56829834	88.59181976	-86.45858154
565	8.822751045	-29.83169937	50.25874329	-92.80256958		42.16557312	12.82156944	93.4067688	-84.03478394
566	8.176455498	-29.54768753	52.35286713	-93.08204956		45.02006149	17.56492043	93.14803314	-88.59448242
570	9.815719604	-31.74357796	52.98722458	-92.16987305		45.6627121	9.136645317	91.05290222	-60.46900635
574	8.695173264	-30.66440964	51.24247742	-93.16494141		46.62411118	18.43715286	88.8318634	-88.72243042
575	8.141732216	-30.36430931	51.91809082	-92.94468994		49.25609589	19.63401794	90.12639618	-87.13286743
578	7.233963013	-29.8696537	51.07092285	-93.30944214		46.66220474	20.77663994	92.25049591	-86.7861084
580	10.91448975	-30.05754471	55.68310547	-92.89838867		45.53810501	21.39861298	93.65227509	-88.74554443
581	11.0823698	-30.74814987	55.00624084	-92.98421021		46.77165985	18.26243973	90.87489319	-86.36854248
582	13.40441513	-30.54969788	55.11761093	-93.10527344		48.74401093	21.93946075	91.3355484	-88.44577637
583	12.0904665	-30.04310417	56.57569122	-93.23681641		48.2581749	15.18228626	90.20697784	-88.1288269
584	9.974082947	-30.85681534	58.11297989	-93.24854736		41.54327011	18.16043854	93.71794128	-88.03875122
585	12.37889862	-30.07052612	54.81797791	-92.49979248		49.79774857	14.7318306	91.23727417	-82.37283936
587	14.10098839	-30.97017479	55.62239838	-93.39459229		48.16012955	17.61609268	93.76743317	-87.68806763
588	14.20672798	-31.37178421	56.07372665	-92.83077393		47.66491699	22.86336327	91.66955566	-83.30111694
593	15.20083427	-31.61385727	62.38947296	-92.54798584		50.79153061	12.73811817	95.23487854	-76.25465698
594	13.54046249	-31.4440918	62.20303345	-93.33847656		51.96386337	20.02480507	95.85767365	-86.41348877
597	16.08105469	-31.74796677	56.39728928	-93.06738281		50.11243057	22.28866386	89.39416504	-86.46485596
598	15.24952221	-31.71153259	60.59370041	-94.81434326		50.03120804	15.21667004	95.23145294	-90.51011353
601	16.26776505	-32.47938919	59.89486694	-95.4552124		53.87974548	11.80521679	98.42778778	-86.37194214
603	12.61812401	-30.90807533	63.26176834	-98.33657227		50.07989502	22.14156914	95.40136719	-97.43033447
609	14.77871513	-29.9427166	61.2368927	-98.57804565		51.05728531	18.0535202	94.47249603	-90.53548584
611	14.96180153	-30.89167786	57.11912155	-98.57999878		55.35608673	20.777771	94.74972534	-80.34695435
616	15.78045368	-31.87723351	62.16611481	-99.93810425		53.85536957	20.5833149	97.69172668	-99.08598022
620	15.37417793	-30.91789627	64.84625244	-101.4074036		56.3231926	23.27849388	93.94452667	-86.82583008
621	17.38481331	-30.6275444	59.83693314	-101.9694336		55.73062134	21.94789505	96.37749481	-101.1213013
623	16.96450043	-30.48545456	61.82850647	-102.4099976		51.13866425	22.77878761	98.10954285	-85.64362183
626	19.65452957	-32.02409744	57.57217407	-102.2661011		56.79612732	24.41539192	94.52196503	-74.72000732
635	18.30661392	-32.62274551	62.17488098	-104.2976196		56.81681061	27.14546394	95.78613281	-88.10193481
642	20.94185448	-30.5975914	61.48496628	-104.3044434		59.76704025	24.58185577	93.96675873	-99.28056641
643	21.36632729	-31.23474884	63.93101883	-104.1706299		59.27209473	24.73786545	97.68952179	-99.04858398
645	21.45619202	-31.95682716	64.66073608	-103.2576782		60.6883049	27.98336792	95.24914551	-88.70101929
646	23.55318832	-34.19970703	60.72185135	-103.9725952		58.98817825	9.963602066	98.92240906	-102.765625
647	23.50270653	-32.82587814	62.68914032	-103.2475098		60.14072037	27.85887337	95.16403961	-101.8979797
648	20.55143547	-30.97068596	61.80114746	-102.6309326		57.41239166	22.21881294	97.99633789	-101.4123657
650	23.3255806	-29.89136124	64.13446808	-101.1028992		54.84580612	29.09315681	99.02148438	-94.76401978
653	22.59870338	-30.76449966	62.07102203	-101.0869019		60.57935333	25.01123619	97.84883118	-99.95357056
657	21.95666122	-31.99232101	63.14307404	-100.5000122		62.84606552	25.32472038	99.95825195	-99.0241333
658	24.3776989	-35.35983276	63.43051147	-100.205188		61.66749573	20.62925339	96.60259247	-97.54003296
662	27.62311554	-33.65893173	64.76994324	-99.36616211		61.87613297	30.64167213	94.7254715	-97.68317871
665	24.01747322	-32.92277908	66.37935638	-95.91152344		65.36235809	28.53164291	97.48817444	-94.20197144
669	26.00556183	-33.00806427	63.24952316	-93.27109375		64.06225586	26.31297302	100.8493805	-86.81846924
672	23.14156723	-33.04250336	65.8391571	-92.76565552		62.62236786	19.89752579	99.73600006	-87.90728149
673	27.92399216	-35.87540054	67.63857269	-93.8769165		62.75078583	14.75572205	97.56072998	-88.02443237
674	25.51507187	-33.33096695	65.53712463	-93.05680542		64.96570587	27.18055725	98.14873505	-82.86888428
675	28.50296021	-33.62327194	65.43078613	-93.30426025		64.6950531	27.36247253	100.306633	-86.02886353
676	25.6658287	-33.18411255	68.32536316	-93.79508667		67.22898102	28.0977459	92.30185699	-87.68733521
678	28.88119125	-32.3594017	62.71578217	-94.00181885		68.04872131	21.45245361	98.13777161	-88.29747314
679	22.12100792	-32.85509491	65.04109192	-93.53759766		66.86508179	25.66370201	95.91181183	-88.92452393
680	28.89248657	-32.88454437	65.37595367	-93.9696167		68.69316101	29.52391243	99.14517975	-88.39011841
682	29.9228096	-34.72102737	67.43962097	-93.91166992		69.11747742	31.87843132	92.88736725	-87.79429321
683	29.67107391	-32.86247253	70.2450943	-93.01271362		69.49472809	21.24770355	97.99963379	-61.10330811
684	32.349617	-33.87846756	68.08842468	-93.73236084		66.75775909	29.59622955	99.74938965	-89.13172607
685	30.61999893	-33.81602859	64.5750885	-93.13040161		67.39271545	21.30841064	95.24235535	-86.45321655
687	30.50397491	-31.78298187	64.22936249	-93.8336792		72.56233978	29.44735527	97.97426605	-89.37784424
689	32.24741745	-35.24915695	67.92910767	-93.10073242		73.03923035	27.00622368	93.88759613	-83.81687012
690	31.68480682	-33.93169403	67.27928162	-93.42369385		71.39027405	22.5407505	99.67862701	-84.44989624
697	30.8117981	-33.04441071	70.69237518	-93.03289795		70.79933167	34.09246826	97.79572296	-87.8003479
700	31.52288437	-33.43458557	67.75000763	-93.64347534		73.31149292	28.8147316	96.21920013	-83.92197876
702	31.08189201	-35.13416672	69.43551636	-93.10019531		72.51037598	33.44271851	98.63999176	-83.15901489
704	36.23527527	-33.92560196	67.86456299	-92.35606689		72.31967926	33.56127167	98.12182617	-84.30031738
707	29.64927292	-34.32967377	68.32949829	-93.17633057		71.67651367	31.36972046	99.77810669	-87.20092773
709	32.47478104	-34.61271667	65.58705139	-92.92211914		71.06968689	30.83177948	96.83430481	-84.02990723
711	32.85347748	-33.95264053	67.67475891	-92.46188354		73.57001495	31.69499016	98.69618225	-86.11190186
715	34.7852211	-34.12213898	70.04682159	-92.99817505		70.15006256	36.53718185	98.1999054	-88.06242676
719	36.88967514	-32.82040787	69.89608765	-92.09450073		74.71561432	34.14450836	100.908432	-84.6039978
722	35.92663574	-33.97201157	67.56523132	-91.76358643		72.16863251	32.94722366	99.42417908	-84.0854187
723	33.3604393	-34.19778442	69.94522858	-91.72449951		73.13659668	32.95839691	97.21514893	-84.83280029
724	30.91532135	-32.78047562	68.67105103	-89.2638855		74.04024506	32.12682343	97.86159515	-83.97766724
725	36.1607666	-32.58880615	69.75287628	-89.37698975		73.59396362	29.72221184	100.793602	-84.14143066
731	35.52775955	-33.28298187	70.13606262	-85.04506836		76.76581573	39.68644714	98.36981201	-78.17185669
737	39.71730042	-36.40307617	70.89578247	-82.93486328		74.63559723	35.20258331	101.4323578	-78.47507935
739	38.73571777	-38.11429977	70.57374573	-77.59506226		75.39624786	24.8166256	100.3058777	-71.94282227
740	39.79516602	-34.47283936	69.3664856	-74.35973511		77.42888641	34.08403015	97.74475861	-68.61210938
741	40.51675034	-34.21494675	69.65653229	-70.68477783		78.33096313	32.8107872	100.8703537	-66.63258057
744	37.2924118	-34.15168762	69.53309631	-63.56548462		77.21672821	28.14474678	101.029129	-61.61624146
747	39.16864014	-36.25638962	68.27718353	-97.74393311		79.28230286	30.42083168	101.6365967	-81.79828491
748	37.34170151	-34.96958542	69.38996887	-100.436438		79.11676025	36.37516785	100.8277435	-96.88612671
751	39.1335907	-31.43404388	70.73003387	-101.1870483		80.31773376	35.96577454	98.8812561	-82.17915649
752	44.59312439	-35.33322525	70.26805115	-103.6883057		77.19037628	32.41915131	98.67735291	-90.85285034
753	40.06115723	-35.5750885	72.99945068	-104.7767212		76.81130219	36.76667786	99.2767868	-103.3078003
755	41.87895584	-35.42483139	69.41648865	-105.0226563		76.61597443	35.19543839	101.1349182	-103.7031006
757	42.11515808	-35.87940216	69.82498932	-105.1975586		78.95874786	36.48538971	98.32718658	-103.3911621
763	43.88695526	-34.62463379	70.92198944	-105.5315552		77.95828247	41.50748444	97.39344025	-103.8077515
766	41.49090576	-35.4602623	76.07581329	-104.8926392		77.87892151	36.12335968	98.96203613	-89.97258911
767	40.53144836	-34.92404556	72.58505249	-105.816748		78.59521484	28.88336182	100.3678055	-103.9819214
770	44.13191986	-35.90829468	73.48934174	-105.1693604		81.44561768	38.35330582	97.67112732	-88.81304321
771	44.73687744	-35.91466522	70.91508484	-104.7743774		79.28787231	35.38505173	99.79483795	-89.13676758
772	44.77544785	-35.1433754	71.55640411	-105.6061157		79.13491058	38.82518387	100.7906952	-91.66564331
774	42.77393723	-35.170784	72.45289612	-105.4127075		82.5554657	37.17931747	97.50484467	-103.9088989
775	43.61884308	-34.45735931	67.07433319	-105.0613525		80.26822662	39.53417587	98.28604889	-90.94447021
781	42.73439026	-37.47054672	71.43867493	-105.0152344		81.49653625	32.85839844	102.9810104	-89.41656494
785	44.14458466	-37.34322357	71.29016876	-104.4748779		83.70976257	37.1264801	102.0255585	-92.83792725
786	44.32642365	-36.09575653	71.5652771	-105.1666504		80.58576965	38.25563431	100.3412247	-103.7350342
788	43.4278183	-34.54547119	71.92736816	-105.1674316		84.22413635	39.47091675	101.2679443	-103.5067871
790	43.95214844	-37.39901733	71.6079483	-104.5346558		85.40988159	29.24720192	99.58862305	-94.86502075
792	47.85910416	-36.9239006	73.72795105	-104.7219482		82.46050262	38.15888596	97.56440735	-103.0619507
793	46.77535248	-37.53998566	70.83666992	-104.6022217		83.83811188	19.90340996	102.8596649	-103.0370361
794	49.3649826	-35.72993851	74.13430786	-104.5537842		80.17808533	41.65736771	99.58955383	-92.40100708
795	47.08384323	-36.8530426	71.61447906	-104.9167969		87.09635925	34.55015182	102.3663254	-103.1473633
796	45.49516296	-37.91749573	70.88815308	-104.1129395		83.59832764	39.84417343	102.5388718	-94.84210815
799	49.4358902	-36.09904099	71.26596832	-103.8761475		82.05049896	40.60728836	102.4816742	-92.20327759
801	45.08520889	-37.45951462	72.09925842	-104.130896		82.65515137	40.01037216	98.29417419	-94.64837646
803	47.49859619	-39.33044815	73.103302	-104.4062256		79.11103058	38.85518265	102.1106262	-102.4289063
806	48.46199036	-36.38666916	73.30323792	-104.0292725		84.3878479	39.64885712	98.97755432	-97.94076538
808	46.04140472	-36.89582443	72.97319031	-104.1305054		83.15958405	39.43716431	101.765976	-102.9230347
809	48.62220764	-38.02453232	74.1955719	-103.4670044		85.27502441	35.6415863	103.4708176	-91.4456665
810	49.338974	-36.34558105	72.69851685	-103.4345093		87.55783081	37.31144333	102.1994629	-95.68643188
814	49.84817123	-34.27496338	74.90496826	-103.0207397		85.13635254	38.36637497	101.1541901	-86.29884644
816	44.38978577	-37.04029465	72.16300201	-102.3214661		85.10772705	37.56657791	103.2904816	-90.41524048
817	47.69472122	-36.73974609	72.05854797	-102.9164795		87.60418701	42.0658989	101.7580185	-101.6372559
819	52.13375854	-37.54104614	70.70040131	-102.4377197		87.39352417	44.24251938	102.627182	-86.36790771
822	49.93780899	-36.51308441	71.56192017	-102.6736816		88.39893341	41.43886948	101.3425903	-86.87913208
826	48.06610107	-36.62398529	72.75773621	-103.0456421		86.15487671	42.98575592	104.8795929	-101.8025574
829	50.57691193	-36.26268005	72.63180542	-102.4602173		86.34767914	40.79508591	100.8729858	-101.0373779
832	52.26886749	-39.74583435	70.44814301	-102.4547852		87.61351013	40.06559372	103.1118164	-101.0726196
833	51.7430687	-37.92570114	75.36184692	-102.4642334		88.9196701	46.71294403	103.4445724	-100.7392456
835	50.84139252	-38.92344284	72.18619537	-102.1682434		90.07515717	40.79393387	103.4070129	-101.0015137
837	51.09218597	-38.71679306	70.40623474	-101.6967407		86.75972748	38.08060837	100.5452118	-87.57936401
839	50.77098846	-40.12700272	72.49203491	-101.9012817		86.68621063	43.03044891	99.44181824	-88.37249756
844	52.31507874	-38.71938324	71.82893372	-101.6786743		88.77961731	45.33688736	99.13841248	-100.4266235
847	51.80854797	-37.29986191	69.2773056	-101.5021667		90.35035706	45.83011627	101.225647	-96.40308838
849	52.13354492	-38.36560059	73.62085724	-101.3175415		90.86479187	43.31381989	101.6271896	-95.81968384
852	55.7614975	-35.41009521	72.28968048	-101.7699524		90.2311554	43.44192123	102.8304443	-100.4770386
860	53.0800972	-39.30926514	73.85752869	-100.8762512		89.73351288	43.24345398	104.1390839	-99.51578369
861	53.52576828	-39.39596176	73.20176697	-100.3550415		84.12461853	36.99646759	98.45412445	-93.76325073
864	52.68143845	-38.76848602	72.16847992	-100.6918335		90.15214539	47.01382828	104.7861023	-93.59985962
868	53.18444443	-40.15973663	75.44615936	-100.2355469		89.68018341	42.24148178	102.9152451	-93.84595947
870	56.93247986	-37.52176666	71.72624969	-100.0518921		88.82254028	47.21796799	100.5319824	-99.14854126
871	51.90567017	-37.80098724	73.89144897	-100.1745117		88.28951263	45.49251556	100.3827438	-95.12106323
875	57.4858284	-37.19435883	74.64070129	-100.4028687		89.44657135	44.53636169	99.97055054	-99.38896484
877	48.10807037	-38.42210007	71.65219116	-100.2024597		83.63747406	45.58972549	103.6016846	-98.82997437
878	54.61341858	-40.36381531	72.92716217	-100.0330078		90.55461884	41.1007576	104.551918	-92.78583374
881	53.23185349	-37.68867874	71.72514343	-99.93683472		91.96617889	39.32974625	101.5557709	-94.29675293
883	53.62077713	-41.50410843	74.39305115	-99.36099854		89.70220947	40.86091232	105.3472519	-90.26077271
885	53.74381256	-40.45927811	72.05332184	-99.86422119		91.3374939	42.51372147	100.15802	-95.81152954
888	54.60765839	-41.25478745	72.11653137	-99.81432495		90.06016541	38.63176727	99.24347687	-98.77230835
890	54.16049576	-39.5400238	71.70445251	-99.43575439		86.84870911	47.92868423	102.9175415	-95.70717773
891	54.91381836	-40.22347641	72.84549713	-99.98061523		92.01759338	46.12049103	105.1300964	-98.61154175
893	55.06152725	-41.39860535	72.77868652	-99.37305908		91.60623932	40.66905212	104.3785934	-94.09667358
897	54.94567108	-42.10731506	72.17113495	-99.31109619		92.27760315	40.5344162	98.66452026	-95.90723267
901	53.46456146	-39.89362717	71.72418976	-99.38920898		91.17462158	44.85226822	102.8987427	-95.92375488
908	55.35920715	-44.94265747	74.4188385	-99.31373901		89.24154663	44.51748657	100.3702011	-98.23233643
909	56.06116486	-41.7230072	74.40114594	-98.99890747		90.94698334	50.04544449	101.9926529	-95.09515381
910	54.42247391	-40.02223969	74.03068542	-99.01751709		90.43933868	53.14905167	102.1915512	-95.79177246
911	56.06293488	-39.45503616	75.55464172	-98.64684448		92.26958466	52.33479691	100.7332687	-93.21142578
913	52.33652878	-39.84592819	74.79945374	-98.79431763		91.31185913	49.28408051	102.801651	-97.85906372
914	54.2400856	-40.30595398	72.41841125	-99.13509521		92.39302826	49.05495834	102.5696411	-98.02727051
916	54.07483673	-41.98209	75.5766449	-98.45188599		91.22846222	49.6446991	103.3835373	-90.92928467
917	55.38035202	-44.1858139	73.43663025	-99.05463867		92.63840485	47.99605942	102.9237442	-93.90410767
918	55.88687897	-38.38583374	72.99885559	-98.81887817		91.85643768	45.64588928	101.560936	-98.04095459
921	53.63724518	-39.91083527	75.21511841	-98.75133667		91.8092041	47.97611237	105.2436752	-96.45525513
922	56.66724777	-41.31108093	75.08338165	-98.61472778		92.81210327	46.39481354	104.3387756	-91.46834106
923	55.33255005	-40.52875519	75.64606476	-98.76224365		92.2051239	53.69556427	102.7376251	-97.68468018
924	58.50801468	-40.33091354	75.02574921	-98.82669067		89.52957916	47.7942009	103.5679779	-95.33186035
926	56.20283508	-41.2195282	73.26991272	-98.51170654		92.66681671	50.0007782	99.24443817	-97.67734375
932	58.51026535	-36.68815231	71.09748077	-98.24595947		91.97335815	44.64131927	102.7270203	-95.71328735
933	54.70161438	-39.07175446	76.20355225	-98.36643677		93.13933563	52.59412384	103.5696564	-97.6927124
936	55.65392303	-40.19165802	75.56809235	-98.77078247		93.83850861	51.66870499	102.3047562	-93.5694458
943	59.80271149	-42.92362976	77.67074585	-98.54014893		90.82761383	51.39512634	102.1754379	-97.38911133
946	59.11392975	-41.00117111	75.0349884	-98.69230347		91.35166168	54.05112457	105.2741699	-97.36417847
953	56.67456818	-39.47766876	73.04316711	-98.05001831		92.9855423	51.19258881	100.1261902	-97.38793335
954	56.44959641	-41.90343094	75.0104599	-98.68502808		94.76433563	46.05901718	103.6684875	-95.31526489
955	55.32210159	-40.62475967	72.29586029	-98.10001831		92.44374084	48.33854675	104.0531845	-95.47349854
957	60.08673859	-42.70967865	72.94770813	-98.26609497		95.63343048	50.18656158	102.3622055	-97.30670166
958	52.76699066	-43.17007446	74.20594788	-98.3887207		94.78388214	47.97503662	104.8318634	-97.4486084
959	59.11564636	-39.23219299	74.22420502	-98.35991211		93.73265839	50.95196152	101.281662	-97.36222534
962	59.03138351	-40.82837296	76.2487793	-98.35584717		95.77960205	48.46844864	101.2526398	-96.16235962
963	61.78604889	-43.71009827	75.55516052	-98.00726318		93.90769958	47.02608109	99.37525177	-97.04401855
965	58.29257965	-40.909935	73.44343567	-98.08005981		93.3508606	52.20545197	104.4353943	-94.40263672
967	58.00440216	-41.53339386	69.84513092	-98.03971558		95.65304565	43.22093201	102.4982681	-94.00334473
968	60.37203979	-42.90810394	74.78653717	-98.33760986		93.77636719	49.85246277	103.7265396	-97.39660645
972	59.71044922	-41.90011597	73.53141785	-98.02994385		93.0430069	52.80026245	100.1977158	-97.17004395
973	62.13548279	-48.23158264	75.1067276	-98.32667847		94.83205414	48.27515411	100.3319702	-97.05953979
977	58.40958023	-42.36242676	73.5568161	-98.12815552		91.49450684	53.49121857	102.0828552	-97.11236572
978	57.03791046	-42.37561798	75.98445129	-98.02415161		93.19913483	53.14456558	100.2227249	-97.24610596
979	59.09601593	-41.23956299	75.0887146	-97.88691406		95.94135284	51.86838913	103.3943176	-94.17044067
980	57.08750916	-43.15558624	73.22947693	-97.98781128		92.75251007	54.20847702	104.5137024	-96.96923218
983	62.21622467	-44.02716827	74.44953156	-97.71738281		89.5065155	55.18949509	103.1585464	-95.68632813
984	61.26002502	-45.25867462	73.67394257	-97.7770813		95.48239899	54.08423996	104.9395981	-97.24146729
985	59.68354797	-43.47140884	74.07430267	-97.9375		93.09191132	53.7946167	102.2993011	-96.99241333
988	61.1732254	-44.16248322	74.23979187	-97.86558838		94.86067963	52.95496368	102.288208	-97.11777344
989	62.19049072	-43.36357498	75.27535248	-98.08683472		97.89979553	45.8349762	98.94032288	-97.03704224
997	60.6469574	-40.7621994	75.47932434	-97.93927612		93.88167572	52.02308273	105.0888519	-92.78534546
1001	59.91298294	-47.78160095	75.09584045	-97.76395264		96.03430176	46.3325119	101.8645248	-96.91837158
1003	60.40502167	-45.5585556	75.03594208	-97.73839111		92.08454895	55.22756577	103.1888275	-96.93582764
1005	59.24388123	-48.0843544	76.42674255	-97.52303467		90.94950104	49.7031517	103.4334335	-94.95213013
1006	59.16630554	-43.05825043	77.47131348	-97.56318359		93.65890503	52.63942719	100.0288315	-96.85601196
1009	64.03999329	-41.37970734	74.59160614	-97.66800537		93.51974487	38.91870499	103.6225586	-95.2269165
1010	62.74631882	-44.1227417	74.67552948	-97.6737915		96.8640976	52.80826569	104.1228256	-96.63752441
1012	61.21858597	-45.03421021	76.02097321	-97.79988403		96.25048828	49.33035278	97.80477142	-92.42162476
1013	59.90936279	-43.04138947	74.60728455	-97.66912231		96.56922913	59.2649765	100.1190796	-96.62537842
1014	61.65936661	-45.64659882	76.33030701	-97.75062256		95.53088379	53.95508575	100.7185364	-96.63012085
1015	62.01269531	-42.78174973	72.21408844	-97.42949219		96.66880798	55.43818665	99.54875946	-96.77644653
1018	58.94310379	-44.10264206	76.07452393	-97.27562256		97.30345154	54.6567688	102.5662994	-96.59564209
1026	61.01601791	-45.48993683	74.33766174	-97.29181519		94.60684204	41.81376648	104.6530914	-96.57805786
1028	62.39907074	-48.07930374	76.06595612	-97.62648315		92.50646973	51.37194061	102.6820297	-90.32702637
1030	61.2179718	-45.46084976	74.04110718	-97.44514771		94.7726593	52.51801682	103.4878998	-96.61975098
1032	62.63618088	-46.26644135	75.60779572	-98.01370239		94.41249847	56.78064728	99.31004333	-96.68883667
1033	61.85903549	-41.04418945	73.6852951	-97.78494263		94.17794037	54.52950287	101.7464447	-96.77229614
1036	64.51978302	-47.02920914	74.26095581	-97.79259644		95.62219238	54.14203644	103.4944229	-96.74789429
1038	63.74812317	-42.34287262	75.96113586	-97.83212891		94.87921143	57.43354034	103.4469376	-96.08598633
1039	62.9385643	-44.8518219	74.46940613	-97.7053894		95.47795105	59.48973083	105.311203	-96.78232422
1040	60.13618851	-45.13720703	76.54636383	-97.91026611		96.46395111	55.5547142	103.02948	-96.74500122
1045	63.53422165	-46.71588898	75.79217529	-98.06906128		94.53913879	55.96777725	104.0685349	-96.66712036
1052	63.54649353	-44.62726593	75.92868805	-97.72639771		97.86660767	55.54232025	101.1952591	-96.63553467
1053	63.47379303	-45.64897919	74.77804565	-97.77281494		97.88304138	61.42416763	105.1964417	-96.64326172
1056	60.40081406	-46.23361588	73.80464935	-97.42591553		95.38884735	60.79543686	103.2486954	-94.63373413
1058	63.32149124	-48.3738327	75.97711182	-97.52242432		94.50888062	57.35580444	104.0709305	-96.66843262
1064	62.92784119	-48.152565	77.31791687	-98.48707275		94.00746155	55.98776627	105.1850586	-97.17698975
1065	62.64881516	-47.40780258	75.48834229	-109.2135254		96.36883545	59.62595367	104.4669037	-106.4055786
1067	64.06403351	-44.85569	74.811203	-110.5372803		97.41914368	59.26128769	102.7782745	-104.1009277
1069	65.23531342	-46.29414749	75.94844055	-114.8057251		94.73184967	51.41832352	105.1508026	-108.8845825
1073	64.30413818	-49.43287277	75.66465759	-120.8750732		97.8282547	50.92874908	102.5769958	-109
1077	65.92303467	-46.41638184	75.82398987	-125.025708		94.99756622	52.47883224	102.9208374	-123.1255127
1079	63.21595383	-47.02099991	75.26868439	-134.4007568		97.94864655	55.2906723	97.27609253	-130.2428589
1081	63.29260254	-49.31963348	75.08457184	-135.5570068		96.00374603	56.93520355	105.0045624	-132.9365967
1084	63.03722382	-46.69741058	78.58433533	-136.1334351		98.11911774	57.08127975	102.9225006	-133.7078735
1085	63.02647018	-48.48137665	76.12335205	-138.1587891		95.54920197	58.58766174	101.0928574	-136.235022
1086	62.97016525	-45.4164238	72.81996155	-138.1685791		95.03536987	55.36616898	99.70848083	-135.6219238
1093	62.64262772	-49.23547745	75.70166779	-138.4178955		94.70449829	59.27132034	104.287796	-129.6740112
1094	63.04730988	-46.38990021	72.40167236	-138.6088257		93.71029663	41.00645447	101.8414307	-128.6286743
1100	63.56440353	-47.87020874	75.88683319	-139.732373		96.90380096	61.14369583	103.4640808	-136.2614136
1102	67.21141052	-46.59194565	77.08499146	-140.1912476		97.27523804	55.78529739	105.7415848	-135.8560669
1104	65.20883942	-47.32820129	76.57351685	-136.786792		95.96185303	59.18452835	104.7510605	-132.248938
1105	61.46182251	-45.2571106	75.43006134	-134.6265869		94.63690948	59.07155991	103.1673279	-123.4927124
1106	60.60504913	-48.90162277	75.03188324	-132.0984009		93.68149567	46.76971817	103.5726547	-128.9178955
1115	63.26527023	-49.09749222	76.2917099	-129.5898682		96.40646362	62.70475006	105.0039368	-127.7843628
1117	65.02641296	-50.30686951	75.67790985	-128.3564697		97.19218445	60.20609283	104.680687	-125.7975708
1120	64.10955048	-51.71438599	73.88018036	-127.8235107		97.04256439	55.44013977	103.9405594	-125.5228638
1124	62.89355469	-50.06040573	75.94595337	-127.2252197		95.80157471	55.90824127	106.393692	-120.9986694
1126	63.13251877	-48.89308929	74.31088257	-125.1735962		97.31153107	56.62405014	102.7657623	-122.059082
1127	63.58149719	-51.57977295	73.8574295	-124.6176392		94.19527435	55.23715973	100.1391983	-122.0325439
1131	59.78170395	-51.65177536	77.66753387	-124.0272217		91.46230316	62.19490051	101.7834625	-117.9717163
1132	63.34671021	-48.92799377	75.26255035	-123.0494629		98.88552094	51.57959747	102.6082535	-120.4188843
1134	64.47128296	-51.70455551	77.20497131	-121.8268066		97.42533875	54.88069534	101.2631683	-111.251001
1135	62.42341614	-48.79317474	77.21749878	-121.686145		96.70265198	58.27262115	101.7708282	-116.9133911
1136	64.51753998	-57.15759277	75.64253235	-119.1484863		96.46530914	35.89019775	103.71492	-115.9533813
1139	62.86220932	-50.03622437	75.30139923	-119.088208		96.99708557	52.93677521	99.61330414	-111.6757202
1140	62.56372452	-47.97756577	75.7519455	-120.9512451		94.68031311	51.65499878	104.5662537	-110.2269043
1150	64.95654297	-51.54332352	77.14089203	-120.9292603		95.76570129	58.61375809	106.9108887	-116.3833618
1152	65.40164185	-51.04998779	73.24956512	-121.5140381		94.84501648	56.57689667	103.8259354	-113.9898315
1153	63.7958107	-49.38472366	77.00079346	-124.0879639		99.66754913	61.55859756	102.6454468	-119.2527222
1156	67.94390869	-51.42086029	79.13554382	-124.5262817		98.87618256	52.34263992	102.4700317	-121.5471191
1157	61.6029892	-48.85347366	77.29447937	-125.5417603		93.75423431	58.35063171	106.7775879	-113.0643677
1158	65.8515625	-50.93021011	76.81010437	-125.8313721		96.72164154	57.33245087	105.505127	-114.992334
1161	66.85667419	-52.51780319	75.55784607	-126.1859375		100.1859741	61.87855148	99.14453125	-107.289978
1162	65.89266968	-54.13433838	76.92745209	-127.4364868		96.18886566	60.83675003	105.6544342	-112.595105
1163	64.52371216	-52.09825897	74.37303162	-127.9163574		96.31172943	61.44770813	103.0221481	-123.1009644
1178	66.6299057	-50.95324707	76.36087036	-128.3859619		97.69524384	56.68354797	106.432106	-125.2394043
1181	65.06881714	-55.25564194	75.08009338	-130.5905273		96.89347076	51.64332581	103.7562332	-122.9637085
1183	65.03355408	-53.03951263	79.85595703	-130.7009399		97.3377533	61.06824875	101.9507904	-126.1411987
1184	64.64600372	-46.54005814	75.22723389	-131.3326782		98.51720428	49.62860107	103.8074951	-110.9461304
1186	66.70504761	-53.29934692	75.03842163	-132.8041748		96.98747253	49.31483459	100.3906479	-129.1123779
1187	64.25457764	-51.21694565	77.17575073	-131.8265991		95.39187622	54.92858124	106.1296844	-108.3570557
1190	63.72522736	-51.94954681	77.61499786	-133.3334839		95.57342529	57.99045181	105.6022644	-128.9590942
1193	64.53835297	-52.35577774	75.86968994	-134.0029053		93.82220459	59.97000504	104.1115417	-129.1218384
1194	62.82933044	-51.77451324	74.87564087	-134.2014038		95.98464966	59.21085358	102.212677	-107.2671387
1195	67.17781067	-52.70251465	72.76159668	-137.3000122		96.97246552	62.26282883	101.6168365	-131.7322388
1196	68.38809204	-54.13637924	76.22368622	-139.2584229		98.70107269	62.54605865	101.4713135	-134.2689819
1198	66.13775635	-53.29182816	75.95998383	-139.8848267		98.05892944	57.7929039	105.4042816	-135.8865112
1200	63.74988556	-54.07676315	77.84695435	-139.3168701		95.31656647	51.91709137	103.6976395	-130.6221924
1202	63.86367798	-49.7481575	74.04882813	-139.1256592		94.91989899	59.33041382	103.2564087	-105.5786011
1204	62.8035202	-54.14611053	76.84677887	-139.8171631		99.04412079	46.7293663	104.825264	-134.8190063
1205	66.4587326	-52.98799515	75.90040588	-140.5053711		98.44802856	58.47032547	104.4417419	-134.2679443
1207	65.29781342	-52.73337936	75.46011353	-139.623584		98.50671387	59.8237381	103.7203522	-107.366748
1209	67.81922913	-51.21515656	74.52481842	-140.8481689		99.89239502	55.48039627	101.2045746	-135.4472046
1211	62.59279251	-54.43954468	76.40807343	-141.0192993		98.42958832	63.02595901	103.3666611	-135.8133423
1212	67.18487549	-53.41810226	76.69973755	-141.6937256		96.96418762	61.14656067	100.7883453	-136.5824341
1213	66.85178375	-53.71003342	76.48602295	-141.1923462		97.53367615	62.58131409	104.771492	-103.384314
1214	65.78150177	-52.54032135	78.46260834	-143.1079102		92.38017273	64.42230225	101.4128952	-139.4408936
1215	67.86651611	-54.27548981	78.00033569	-143.2672852		99.6599884	64.13412476	98.71417999	-136.7428711
1225	63.98745728	-51.9391098	76.84002686	-139.2427979		99.7062912	65.1760788	103.6099319	-104.2764771
1229	65.74462891	-53.44821167	75.44436646	-142.6045532		97.80792236	59.68814468	106.6033096	-106.1084961
1233	63.27118683	-53.58939743	77.85856628	-143.1334595		97.61369324	63.91390991	104.3706818	-101.6269775
1234	67.10839844	-56.63752365	78.55718231	-143.716626		97.20323944	63.79109192	103.5744476	-103.4512329
1235	65.52836609	-53.95761871	77.03852081	-143.8959595		98.26210022	62.78630447	103.1539841	-118.2011719
1237	65.87828064	-50.32804108	77.57701111	-144.8800903		99.84487152	57.52096939	99.26272583	-139.2394043
1240	63.92704773	-54.60011292	76.88646698	-144.9282471		100.5455093	61.98794937	105.7471466	-138.9287598
1243	67.49430847	-57.500103	79.03186798	-143.3046631		99.55414581	55.75276566	104.8058777	-100.4526917
1245	68.61301422	-54.29239655	75.3646698	-144.6994019		95.91693878	59.96722412	99.14311981	-101.3579956
1248	65.68453217	-55.30029297	76.1529007	-144.4036865		97.77402496	60.82781982	106.4227905	-105.0942383
1250	66.6680603	-53.50553513	75.65731812	-144.7400269		98.53089905	59.91939545	103.562645	-101.3456238
1254	67.67590332	-54.21645355	78.90991974	-143.9228516		99.36690521	53.52122116	105.9405975	-98.51907959
1255	66.70760345	-56.0845871	76.86479187	-145.8868164		97.79781342	53.48374557	103.0387573	-101.2299133
1256	68.98156738	-55.27071381	76.67430115	-146.5838135		96.13897705	63.86097717	104.919426	-140.4686035
1258	66.934021	-58.80986404	75.5561676	-145.8838745		96.24832153	43.01144791	105.2602005	-101.9262451
1259	66.95650482	-56.04813385	78.29241943	-146.759668		99.32563019	64.18275452	103.3326187	-139.711377
1262	68.41950989	-53.47133255	77.91571045	-146.9886597		97.37368011	63.3245697	101.0559387	-141.0300537
1263	67.83963013	-55.06820679	77.6678009	-146.6325073		99.33416748	62.36997223	103.2071304	-138.2407349
1264	68.61332703	-55.35449219	77.2641449	-147.4724121		99.53419495	58.8457756	103.6221848	-143.0157471
1265	66.46781158	-54.26214981	77.58161163	-146.5165283		99.47509766	61.29132843	105.4214172	-116.8954102
1267	66.32924652	-59.38901901	76.50406647	-147.2045166		100.7592621	57.7375412	102.5413132	-141.2536865
1272	65.39811707	-54.24144363	75.25242615	-147.3264648		98.88985443	65.26623535	103.3780746	-140.0122559
1275	67.8126297	-51.39550018	76.39331818	-145.7817383		96.95296478	56.50574112	103.3798904	-101.1421509
1280	66.22340393	-57.62377167	76.25360107	-146.9665649		98.11540985	59.59680176	102.610817	-139.9814209
1282	66.68687439	-54.71855927	75.93061066	-148.0295654		96.35390472	53.42180252	102.99617	-140.1648315
1286	69.54162598	-53.89525223	78.77440643	-146.5901001		98.85868835	65.23260498	102.6626968	-101.2728088
1288	66.83352661	-56.85948944	76.7504425	-148.0432861		97.7467804	66.24472809	103.9495773	-140.4470215
1292	64.41134644	-56.77843094	76.49427795	-147.4144043		95.24291229	61.23743057	103.268013	-139.6875244
1293	66.03944397	-51.82398987	76.20818329	-145.7793701		96.38516235	61.61403275	104.6503448	-99.16893921
1294	69.1282959	-58.00239182	76.51669312	-146.519043		96.72625732	55.61935425	104.0025787	-102.1697571
1295	66.79947662	-57.42621994	77.60372162	-147.6923096		98.44343567	62.61524582	102.8330078	-141.5555298
1297	68.30503082	-53.66680908	78.76898193	-145.5121826		98.3420105	53.89438248	103.0956116	-98.45581055
1300	68.3708725	-52.73865128	74.59996796	-146.258667		97.2963028	64.14705658	100.6831512	-96.68803101
1301	68.24147034	-56.90074539	73.01848602	-148.6631104		97.65161896	63.62755966	101.8337097	-97.33128662
1303	66.0500412	-53.94392776	76.78136444	-148.6582153		100.934761	54.01392746	103.6672134	-100.8843689
1304	68.40550232	-53.54476929	75.26248169	-146.8918457		97.825737	53.25204086	103.2578812	-97.60161133
1311	70.70498657	-56.62071991	75.33907318	-149.3875854		98.92545319	64.12465668	102.1229706	-99.35941772
1313	69.40943146	-55.85788727	74.90753174	-149.6846924		99.05137634	66.45764923	100.8843079	-99.83175049
1316	66.54972839	-56.06996918	76.9437027	-149.7203003		97.85153961	58.82958984	106.2139587	-142.560144
1317	70.01305389	-57.3292923	75.67603302	-150.7896484		100.1883392	61.75219345	101.3707504	-144.7659546
1320	69.02753448	-53.26623917	76.38137817	-148.4334229		98.02799988	66.38793945	103.4386826	-99.27531738
1321	67.46355438	-57.3470192	77.15203857	-149.7501709		96.73271179	58.43586349	103.0143738	-97.10160522
1326	67.43540192	-53.97131348	76.11621857	-151.6010986		100.6110382	59.75536346	101.172081	-144.1885986
1327	68.44888306	-57.01875687	77.52824402	-150.1815308		98.28474426	60.9586792	104.3063049	-100.3180054
1328	66.70892334	-53.35720444	76.80561066	-151.4675537		99.43270874	60.60015869	100.4981003	-142.5793335
1331	67.79571533	-49.63847351	78.29546356	-150.2744873		98.12723541	65.07526398	101.5118256	-100.3007629
1333	66.31976318	-57.17761993	77.76223755	-150.3119751		99.49558258	65.41109467	103.2484894	-96.56323242
1334	69.98579407	-52.08658218	78.31277466	-151.5211792		95.90171814	58.45890045	101.779213	-114.4764038
1335	69.58938599	-57.07615662	74.36381531	-151.7104736		96.37375641	63.48884964	105.4731445	-99.97582397
1336	65.2885437	-53.93351364	77.98118591	-153.3272461		98.03199005	54.09799576	101.6182632	-146.6886597
1337	66.60237122	-57.75498199	77.70442963	-153.8029175		96.58560181	64.95037079	99.23818207	-144.7433105
1338	65.92337036	-57.50785446	77.57026672	-152.4339478		99.86692047	56.74691772	100.4317627	-97.56068115
1344	68.32035065	-58.40684128	77.71231842	-152.8359619		99.17345428	60.29985046	103.3131485	-107.8400879
1349	67.81782532	-54.28300095	75.56842804	-152.1212036		96.86586761	62.07691574	104.619194	-96.30448608
1350	68.79759216	-58.35547638	78.40286255	-153.7879761		98.50364685	64.35629272	103.0938416	-145.6842407
1351	67.31521606	-57.6214447	78.67191315	-151.6662354		100.6758575	58.54655457	102.5443649	-92.84424438
1356	70.95516205	-56.36972809	77.21344757	-153.8886475		97.12789917	57.1462326	106.2913742	-145.812085
1360	67.1855545	-58.63191986	77.37153625	-152.8117188		98.27474213	64.01452637	103.9181595	-97.73088379
1362	70.19503784	-58.39112854	78.14699554	-153.7307861		97.59533691	62.49828339	102.0752869	-146.3054688
1363	70.01657104	-57.71325684	78.94113159	-153.8353149		99.59809875	65.73376465	102.5794525	-144.6249146
1367	69.07707977	-58.14319611	76.96211243	-153.206189		98.01315308	62.10919189	102.6108551	-95.84318848
1371	68.34721375	-58.28437042	77.02329254	-152.0527344		101.8409195	61.5956192	100.3359985	-94.51138306
1378	70.8687439	-60.17905807	79.22975159	-151.5812744		101.9983215	62.10549927	102.245018	-97.74345703
1380	69.52287292	-55.15740967	76.73704529	-154.5581909		99.24052429	58.32736588	104.939949	-144.9005981
1383	66.45962524	-61.05783844	79.85047913	-153.4235107		96.71083832	61.17918777	100.5081406	-111.4840332
1385	67.77352142	-58.4240799	75.92662048	-151.7223145		99.53730774	55.6102066	100.9592133	-98.88751221
1386	65.64894867	-53.18275833	77.36860657	-154.6130615		94.63298798	55.46486282	102.246727	-147.381311
1389	68.98400116	-53.92814636	75.95600891	-153.9886475		97.57204437	63.80443954	101.6974564	-146.3130981
1390	67.35842133	-60.21206665	75.9286499	-155.0195679		100.7388611	63.57350159	102.3351669	-149.9621338
1392	67.12345886	-57.39809036	76.91273499	-151.0823608		100.4376602	61.90444183	102.6988449	-96.24352417
1393	67.43478394	-59.87431335	77.19934082	-153.8713989		98.61560059	59.44680405	102.3845444	-145.0678589
1396	74.22926331	-57.97998047	80.87927246	-153.2144287		100.8228455	63.84165573	105.1755142	-100.1743835
1413	66.99375916	-59.08448792	75.25038147	-154.145874		100.4860687	68.46659851	104.0743103	-145.9299805
1414	67.04785156	-57.27966309	77.57359314	-153.8830688		96.53696442	65.20428467	102.8762131	-143.632312
1415	67.89950562	-57.05793381	75.67141724	-153.6529907		101.2567444	66.81274414	102.820694	-148.715564
1416	70.47592163	-57.46819305	78.79960632	-153.3717041		97.89022827	60.24150848	103.4473572	-106.2906738
1420	68.74975586	-57.38316727	77.0020752	-152.6288818		100.8012924	60.16121674	101.7227707	-95.87926025
1423	68.0098877	-58.00500488	79.32392883	-153.550647		101.5749207	65.87989044	103.6794128	-145.4320068
1427	69.47714233	-57.99655914	78.26376343	-151.6062622		97.52191162	59.75589371	104.0781174	-95.43685303
1428	68.5030899	-54.24673462	77.641716	-153.1448975		99.50328827	68.46879578	101.4872437	-145.8207031
1429	69.60636139	-61.38897705	79.15809631	-152.8901123		99.60866547	65.02759552	105.7279358	-142.5474487
1433	67.49220276	-62.22823334	79.68992615	-152.3298462		97.6954422	51.76804352	102.2125168	-96.55275879
1434	66.40238953	-54.88883209	77.8414917	-152.4076416		98.91838837	66.18751526	102.3890381	-145.3075073
1435	70.7408905	-52.81767273	73.94863892	-152.1095459		101.3134155	59.27816391	100.4766235	-144.3161987
1437	69.71135712	-57.72951508	79.54210663	-151.00896		102.3682632	65.87715149	102.5953674	-105.55354
1439	70.15898132	-56.78034592	78.02961731	-151.9307983		97.33842468	61.25331879	101.7834091	-142.9956787
1441	69.09233093	-58.05965042	75.54930115	-152.5681763		99.74984741	59.89810944	99.88500214	-145.8280273
1443	70.70741272	-60.35069275	78.63577271	-151.7581177		100.3334503	68.37368774	102.3046112	-145.177063
1449	70.12863159	-59.47857666	76.47627258	-151.2884888		97.40552521	63.03845978	102.9456329	-144.4810425
1451	67.43891907	-58.75	79.66257477	-150.1450195		102.3238678	66.36397552	104.5263367	-140.5986572
1456	70.43244171	-57.49938202	76.09183502	-146.9276733		100.5035172	65.61553955	105.2101212	-92.59750366
1457	67.20275879	-60.45041656	77.83898926	-149.4520142		99.58002472	62.6848526	103.4331436	-100.0320557
1466	70.87245941	-59.74567413	79.45122528	-150.7657959		97.61455536	66.03771973	104.6917114	-145.1915283
1467	72.86988831	-61.78749466	78.32403564	-149.1058838		97.40285492	54.69956207	103.1809616	-110.4689819
1478	69.44461823	-60.66135406	78.11339569	-149.0627808		97.3398819	61.90269852	100.9789505	-97.21962891
1482	68.5760498	-61.80582809	79.06358337	-149.8566284		100.8757477	60.08176422	103.183815	-143.778894
1483	68.74359131	-60.9381485	79.17045593	-149.9911133		101.4931717	64.21008301	101.9447861	-143.7604126
1486	69.88946533	-58.65095139	79.85176086	-148.6404419		97.79534149	57.68040466	99.92712402	-97.20661621
1487	69.40364838	-62.6259346	76.26258087	-149.2047241		100.2385864	61.13496017	101.6120529	-143.0053589
1490	67.70033264	-60.44472885	77.72816467	-146.7841431		100.0332718	62.79120636	103.1881638	-93.96815186
1492	68.33596039	-62.14122009	77.83126831	-149.3423218		98.13934326	61.11449814	100.7523651	-142.159729
1493	70.1025238	-65.49726868	79.04496002	-149.224585		98.97332001	41.24132538	103.9440994	-140.3842529
1494	69.69790649	-64.54402161	76.25006104	-145.9724365		100.2615891	65.63228607	102.0697708	-94.94915161
1501	69.20095825	-61.9840889	76.15266418	-147.9311279		99.08281708	62.98842239	105.1701508	-98.02032471
1502	71.78939819	-61.80958557	74.37768555	-149.2934204		96.28965759	64.68940735	101.2967606	-138.9186768
1503	69.14038086	-60.82892227	77.57073975	-145.7440918		99.61599731	60.37111282	102.9178772	-95.34499512
1504	71.89199066	-59.52308273	78.87278748	-148.5130005		98.06774902	62.22011948	103.4509964	-140.774585
1507	69.16029358	-60.81259155	75.18904114	-148.1562256		100.1073456	66.40647888	101.1694183	-141.2635986
1509	69.6893692	-58.39795303	77.86237335	-146.5033325		100.9820633	62.5253067	100.0736847	-96.56688232
1510	69.98466492	-58.25943375	76.99737549	-147.8486938		99.43541718	69.06646729	101.5412903	-141.6046265
1511	69.10708618	-59.61037827	79.11784363	-147.585376		97.90485382	64.44619751	101.1735916	-140.4010986
1512	70.634758	-60.17149734	79.63893127	-144.0510498		100.6156616	66.76145172	102.5988541	-94.91102905
1517	68.61550903	-64.16533661	77.39399719	-145.4136841		99.86991119	61.75101852	103.1428986	-94.4036499
1519	69.84748077	-61.54866791	76.27671051	-145.8036011		101.4475632	58.8490715	101.7473145	-94.73331909
1524	69.34698486	-62.25765228	76.45535278	-147.3668701		96.98832703	65.23258972	102.5454865	-141.764856
1525	72.53236389	-60.31679916	75.00918579	-146.7855591		98.49169922	56.37385941	106.144722	-141.2173218
1528	67.63542938	-61.84761429	75.69322968	-145.3814209		100.8689117	54.22509766	99.78666687	-95.5520752
1535	71.34687805	-67.99127197	76.98445129	-144.9659424		98.50563049	66.63420105	105.447525	-99.73429565
1537	69.4286499	-60.41983795	76.4704361	-145.2480713		96.639328	64.2322464	100.8884659	-96.13464966
1547	71.46794891	-59.90720367	74.34798431	-143.6764404		98.88769531	56.67222595	99.70016479	-93.70029907
1549	70.3682785	-58.86869431	77.81182861	-144.1197266		100.8425522	64.89664459	99.93347168	-95.77640381
1550	69.59855652	-64.29011536	79.19354248	-143.7957764		99.21929932	60.01622009	103.3170319	-96.57626343
1552	67.39365387	-63.04291153	77.89369965	-143.8255615		97.56359863	57.5009079	102.9031296	-95.51779785
1553	70.21405029	-64.76548767	78.34880829	-144.5555908		99.39905548	60.93706131	102.9922409	-99.14569702
1555	69.08673096	-66.83328247	79.04003906	-142.8475586		99.94454956	60.40574646	102.999382	-93.74607544
1556	69.76686096	-59.71501541	77.70549011	-141.2907471		99.46542358	60.30505371	100.957634	-94.98464966
1562	70.36291504	-62.14875412	76.70289612	-144.6480103		97.98335266	52.34328461	101.5466003	-135.8174316
1563	73.31467438	-61.63352585	74.78675079	-144.1056885		98.35164642	68.98375702	102.0281372	-93.65043335
1569	71.09854126	-61.76929474	75.75895691	-144.5063354		99.38205719	67.09260559	103.5156097	-134.1358276
1570	71.74838257	-61.78970337	75.65893555	-143.7769165		101.7497177	62.79799652	101.2454224	-138.0760376
1579	70.57261658	-60.08366013	75.79119873	-141.5241821		100.3058701	50.10911942	98.02603149	-95.59072266
1583	67.76692963	-65.10455322	77.51618958	-143.8360107		99.05981445	58.08750153	103.0878677	-138.6241943
1585	69.33535767	-68.30097961	77.87168121	-141.2200195		95.76255798	60.24781799	103.6759949	-95.20206299
1589	71.08265686	-63.79231644	78.99717712	-142.7213867		100.1706848	66.95124054	102.692894	-134.4025269
1595	69.76473236	-63.55192566	75.91895294	-142.981604		98.73400116	60.75495911	102.4621124	-138.159021
1598	71.07852936	-61.28068161	80.03824615	-141.6035034		98.36463928	56.08781052	100.1964874	-135.0223389
1600	64.02502441	-62.92299271	76.57659149	-139.4269897		97.6880722	60.33856201	103.2537155	-96.50314941
1603	69.19243622	-60.32409668	79.69048309	-139.7494385		97.30513	60.72410965	103.258461	-95.89036865
1605	69.22001648	-62.49401855	77.20628357	-141.8448853		98.12059784	64.35209656	102.1044006	-136.255542
1606	72.79134369	-63.32958221	77.87190247	-141.3942383		99.51576996	64.28256989	102.1138916	-134.6788452
1610	67.14785767	-72.28812408	77.86505127	-140.0492188		98.17497253	64.66851044	99.43270874	-95.01112671
1611	70.45237732	-63.26456833	76.58274841	-136.6330566		98.64279175	63.5157547	104.2188644	-92.9376709
1613	67.65169525	-65.6408844	76.18264771	-139.9021729		99.78184509	62.91749954	103.9227295	-132.8895874
1614	71.16388702	-62.97676468	78.72296143	-139.3078125		101.8410797	60.09892273	102.9850616	-130.0707031
1616	72.99395752	-59.91837311	78.4285202	-136.7095337		101.8535156	56.01531601	99.89456177	-95.26011963
1619	69.90126038	-58.34687805	77.21989441	-138.6806519		98.66125488	62.34617615	101.0373459	-132.4865601
1620	70.30416107	-64.78999329	77.82802582	-135.4482422		98.460289	57.55350494	102.2787628	-91.63139038
1621	73.29817963	-62.3156929	80.53771973	-136.0069946		100.1899948	67.38274384	101.2441711	-95.35109863
1625	72.83486938	-64.90109253	77.00752258	-136.3319946		99.89917755	60.71702194	103.9680939	-95.38292236
1627	72.90875244	-65.98330688	74.90788269	-133.5803955		99.46950531	64.37400055	102.7223282	-93.94896851
1628	69.3193512	-61.47263336	77.33100891	-133.4406982		99.22832489	64.80286407	101.1878815	-94.7453064
1629	69.89834595	-65.61943817	78.62865448	-133.6873291		98.49547577	65.09437561	103.9817276	-95.27436523
1631	72.00910187	-64.70192719	76.32447815	-135.5153809		99.8955307	58.78779602	97.82976532	-127.8223389
1633	72.20735168	-62.52165222	77.29690552	-133.3227783		98.22329712	57.79068375	103.4407883	-95.22808228
1635	70.4907074	-63.4853363	78.25582886	-133.4360352		98.27090454	59.88503647	101.8926926	-100.3372131
1638	71.36196899	-65.70707703	75.95690918	-132.402002		99.86450195	60.69009018	102.4319687	-95.44916992
1641	72.26148987	-65.70412445	77.43051147	-132.5324463		98.87620544	61.28895187	102.2366562	-94.60375977
1642	70.25074768	-64.10163879	77.89620972	-134.0411011		98.39092255	62.47514343	102.046524	-127.5318359
1643	70.65484619	-65.05104065	77.13027191	-134.3711182		99.32176971	55.32949448	100.5060806	-130.5000732
1646	70.53431702	-61.65110397	78.24462891	-131.3550903		99.34199524	64.02405548	104.8500824	-95.02571411
1648	70.66908264	-65.24385834	78.05410004	-132.2270752		99.91666412	66.19590759	103.8423843	-95.58052979
1649	69.68535614	-64.67397308	76.79801941	-131.6961792		100.1773987	62.77561951	101.2272339	-125.3394165
1652	70.7600708	-62.93159103	78.2153244	-131.6579712		99.19612122	62.94009399	103.1674576	-126.1805664
1653	72.51902771	-64.45944977	76.40183258	-131.3959229		96.40526581	59.68376541	102.5918198	-125.3754272
1656	71.03400421	-62.44044495	79.09072876	-130.837207		101.0489426	51.22712708	104.3277588	-121.5173096
1660	70.58331299	-63.59033203	76.41584778	-130.703833		100.2359619	66.47665405	104.3528824	-124.5202759
1661	68.32436371	-61.60443878	77.75125122	-130.6474854		98.72988892	64.45269775	101.5048294	-122.1453003
1662	68.86302185	-61.8343277	76.46495056	-129.6234863		102.178566	64.60674286	101.4463348	-123.8439575
1669	67.60930634	-64.58561707	77.9393692	-129.7285156		97.75127411	62.98262787	104.1541138	-122.5819214
1671	69.77867126	-64.95653534	76.87866211	-127.7842773		98.93788147	62.9732933	101.1685638	-93.16673584
1672	68.56819153	-66.06161499	76.88209534	-128.4223145		95.04425049	58.25023651	101.7822495	-94.48879395
1673	69.82572174	-60.85167694	78.89233398	-128.996106		102.1261673	62.16727066	102.3664017	-123.0971069
1676	74.60858917	-64.66493225	76.53829193	-129.1394409		98.48281097	58.07419205	105.1126709	-122.7694824
1677	69.42567444	-63.65900803	78.88323975	-127.9920166		99.24761963	61.51604462	103.9290695	-122.4602417
1679	72.78404236	-62.05906677	74.30064392	-124.9452515		97.39822388	63.01852417	101.5096741	-94.34639893
1683	69.93022156	-69.58652496	77.81567383	-126.6108887		94.82534027	49.29257584	102.8582611	-92.25785522
1684	68.10559845	-63.07266235	77.05039978	-127.3660522		97.17054749	67.99507904	103.2718964	-120.9769409
1685	67.90047455	-65.84927368	77.59139252	-126.1214844		96.55236053	54.91836929	103.9609604	-119.6106567
1688	72.5129776	-68.31074524	79.45239258	-124.8521729		101.2869797	59.81030273	101.7482681	-95.82086792
1692	71.32296753	-61.27852249	76.11447144	-125.1638916		102.3205338	63.1867485	103.8462372	-96.30843506
1693	73.79319	-66.75544739	79.51374817	-126.4971313		100.5154953	61.99809265	103.8321304	-121.0681641
1695	73.15444183	-61.7653923	77.48829651	-125.1329346		99.65611267	64.19142914	101.7957687	-93.97651978
1696	74.48921204	-64.60435486	77.77706146	-123.1082764		101.2612762	63.31162262	104.1229172	-94.95983887
1697	67.5427475	-66.51156616	77.83959961	-124.2286377		98.29096222	63.38990784	101.8180313	-96.01504517
1698	71.91426086	-62.18746185	78.17510223	-124.1656982		98.03334808	65.518013	101.2750015	-94.0588501
1700	70.65041351	-65.06689453	75.75746918	-124.7124878		97.50073242	60.06126022	99.47242737	-115.021106
1703	73.42411804	-60.49607086	80.19960785	-124.103125		97.12133026	61.01061249	101.58535	-95.4086731
1704	69.59030914	-65.72092438	77.22424316	-124.0818726		99.70353699	63.7807312	103.2632294	-118.9076538
1705	71.80878448	-63.85306931	77.90907288	-123.7137085		97.79093933	60.03930283	101.2077332	-97.02437744
1706	68.00763702	-65.91096497	78.52424622	-123.2019775		97.67105103	58.27955627	101.6010895	-94.2421814
1710	69.65692139	-66.97595215	78.2447052	-121.509021		99.3335495	65.20720673	104.2294693	-93.715802
1711	70.33972168	-65.49260712	79.33360291	-122.5741455		96.02840424	55.23163223	102.5642395	-96.02057495
1716	70.21292114	-65.79709625	75.87504578	-122.159668		98.01981354	63.07843018	104.3073883	-96.0463562
1718	73.97935486	-65.26055145	77.48719025	-122.9669678		97.90094757	60.53237915	103.3375015	-95.95824585
1719	71.4550705	-66.80641174	73.88095093	-123.2553711		99.58104706	58.6457634	105.2490311	-117.2512085
1720	72.57205963	-62.67359924	79.75424194	-122.0914063		97.18273163	60.87858963	101.5301666	-115.5641235
1724	69.81929779	-66.17793274	77.68211365	-121.4661865		98.54834747	62.74685287	98.89517975	-96.83299561
1727	69.30984497	-68.26224518	77.49255371	-120.5663818		98.23229218	56.59428787	105.0765228	-96.04864502
1729	70.04772186	-64.64775848	78.80584717	-120.4176514		99.53773499	62.67612457	103.0947876	-111.8668579
1732	72.16585541	-65.74194336	78.79899597	-119.0206421		99.71333313	63.14759064	103.5040741	-96.05444336
1733	70.86611938	-62.92295837	78.0537262	-120.1886719		96.12365723	66.54370117	103.8912201	-114.3209473
1734	72.91899109	-64.73937988	79.8144989	-119.3168213		98.41358185	66.94503784	104.8729401	-103.4325317
1735	69.46950531	-65.48589325	77.23725891	-118.8089111		98.25698853	60.07316208	103.920105	-96.23118896
1736	69.24124146	-67.8881073	73.83740997	-117.9462769		100.1469955	65.28890228	102.5508194	-92.75285034
1738	69.72615051	-64.09352112	76.06558228	-118.0248291		101.9845276	65.27165222	104.2381744	-95.71323853
1740	70.26906586	-71.36958313	76.58869171	-118.05448		102.7673492	56.67459869	101.2913132	-112.7237305
1743	72.17338562	-64.42670441	77.45787048	-118.2218994		98.45623016	63.20370102	101.0325928	-112.8501709
1744	70.11071777	-59.22267914	79.96539307	-117.9552979		98.85242462	56.6050148	102.5296402	-113.1611694
1746	69.17269135	-66.54960632	77.71647644	-117.6990967		96.98389435	62.65867233	101.9816589	-111.6387817
1747	70.08494568	-64.71034241	77.90584564	-117.1129395		100.1216888	62.47191238	104.5680466	-95.20275269
1748	67.49705505	-62.46617508	78.62724304	-117.208667		95.3578186	65.69719696	102.0590973	-111.9678467
1751	70.28637695	-69.18634033	78.88106537	-117.4685547		102.4238052	69.38591766	103.4821472	-93.80311279
1753	70.00974274	-64.0255127	77.31501007	-116.6455322		99.1533432	64.0594101	103.8037109	-95.40627441
1754	69.92449951	-68.61960602	77.54310608	-116.7799072		99.9365387	62.72331619	101.1750259	-94.00913086
1755	70.35882568	-70.20537567	77.93783569	-116.3353149		99.37060547	63.54179764	104.783844	-94.6416687
1763	68.17559814	-75.32460022	77.63584137	-117.0593994		99.50946808	63.15209198	101.9091263	-109.3695313
1764	69.3183136	-66.5729599	78.35636902	-116.0265991		97.95326996	55.12014008	102.0926361	-95.44416504
1767	69.90463257	-66.55369568	77.92449951	-117.0703125		96.62966156	59.66527176	99.30014038	-111.915979
1772	70.93412018	-66.30432129	79.01491547	-115.5905884		99.55692291	61.63486481	103.509552	-96.02589722
1776	69.3097229	-69.06253815	78.70888519	-116.2296997		97.86765289	61.19625473	104.5122452	-110.9576782
1782	70.75505829	-67.10009003	77.22306061	-116.1088745		96.78565216	66.32917023	102.2046967	-109.5464111
1783	70.90629578	-70.15634918	78.89552307	-114.6401978		99.01197052	55.61135483	99.00613403	-95.31723022
1785	72.11312866	-67.5971756	79.78862	-114.149939		98.47706604	65.99199677	102.6712189	-96.02991943
1789	68.8554306	-66.00399017	78.24262238	-114.164624		95.94287872	59.14400101	104.9301758	-96.80420532
1790	73.03173828	-69.21318817	80.19862366	-114.2741089		100.0903397	52.19990158	103.2191391	-95.72727661
1791	71.60260773	-66.50973511	79.65286255	-114.7863037		97.49813843	62.06843185	105.604805	-96.79638062
1793	68.67266083	-67.08224487	78.71737671	-114.6091553		98.20518494	62.37789536	101.682869	-107.928894
1794	71.17502594	-71.17070007	77.89038849	-112.606665		99.42271423	62.41014099	102.5446472	-95.77373047
1795	71.72271729	-68.04293823	76.93501282	-113.7403198		98.02400208	64.28373718	104.7678375	-106.4019043
1799	69.933815	-67.26515198	78.00440216	-113.6056763		100.8417587	61.87246704	103.3069153	-107.1757202
1803	69.83285522	-66.84999847	77.45630646	-112.7375854		100.6540375	68.98465729	101.0750275	-106.2401001
1805	70.99326324	-71.63509369	79.74687195	-112.7783325		96.30515289	64.58439636	103.5987701	-91.05940552
1806	68.07461548	-65.42654419	75.32173157	-112.6616821		96.59664154	61.10692215	103.4097443	-108.4248291
1814	72.22171021	-70.10526276	77.93325806	-112.2067749		101.3742294	60.88368607	102.6555328	-108.5904541
1815	68.41905212	-69.97828674	78.58881378	-111.5988159		96.32170105	64.94534302	103.8800812	-106.3830566
1818	70.13244629	-73.37211609	77.06510925	-110.7276245		97.44989014	55.42954254	101.4168854	-93.7744812
1821	69.77125549	-70.50135803	79.05656433	-111.5578125		100.3544006	58.13964844	103.4570847	-105.9563354
1825	70.75678253	-65.77198792	78.47317505	-111.2952393		102.006218	55.28377914	101.1004868	-106.5513794
1827	70.82290649	-60.42585373	76.02480316	-110.7488159		92.62614441	54.29904175	103.1272888	-104.6744507
1831	70.52067566	-70.38066101	78.78311157	-110.544751		96.55869293	63.76244736	104.4564972	-95.77911987
1836	71.85222626	-70.38864899	78.9729538	-111.0145874		98.28707886	59.47526932	100.4142151	-104.870874
1837	73.55870819	-73.89800262	75.90983582	-110.781958		100.2498322	53.11688995	101.6554642	-104.2711182
1841	71.24259186	-69.01694489	78.64242554	-110.2155396		99.31398773	60.99596024	101.8398056	-96.04818115
1842	70.87493134	-70.68873596	76.69052124	-110.0043335		98.09022522	67.08721161	104.3867645	-105.1066528
1845	70.26487732	-70.9081955	77.37605286	-110.6154053		97.23616028	61.79377365	103.620163	-104.3134033
1846	70.45331573	-70.54876709	75.58738708	-110.4292969		99.37505341	68.38105774	102.8961639	-103.878418
1847	69.58789825	-67.98072052	77.88885498	-109.450647		100.8343353	54.23402405	102.2945023	-95.60869141
1850	72.34223175	-66.32145691	78.08046722	-109.3570068		96.40997314	61.94580078	103.3771133	-104.1025635
1853	69.99557495	-67.85654449	76.72689819	-109.2920288		101.2591553	66.17131042	102.6543121	-100.1880676
1854	73.64728546	-72.43894196	74.69624329	-108.5812988		100.7009583	67.59981537	103.2182693	-93.42756348
1856	71.69609833	-70.68518066	77.5135498	-108.723999		101.2515869	59.13350677	103.7962494	-103.7656128
1858	73.06684875	-71.24677277	78.25617981	-107.8141968		99.66404724	61.25497055	103.9097672	-95.65349731
1859	69.60720062	-66.63513947	77.40182495	-108.8512939		101.2087402	55.9260788	105.8297272	-102.3680176
1860	70.98953247	-69.72389984	78.41320801	-107.0321777		98.90986633	54.7453804	101.9912567	-94.34804688
1867	69.13684845	-70.17321014	78.21800995	-107.4252441		98.15577698	60.46125412	101.0421753	-101.6864136
1869	71.57504272	-74.63179779	79.08968353	-107.0588989		99.61411285	56.01255035	98.78057098	-92.29833374
1870	71.1571579	-71.25952911	78.13709259	-107.586499		98.03670502	63.53964233	103.1121292	-103.617395
1876	71.41014099	-66.68395996	79.5051651	-107.015625		99.42073822	68.01863098	102.9160919	-98.37251587
1877	71.045784	-69.61643219	76.9304657	-107.3408813		100.6528091	55.78579712	102.0703812	-102.249054
1878	71.84072876	-70.356987	79.22836304	-107.4317993		96.94934082	63.87704468	99.2040329	-102.3409241
1880	69.46421051	-68.08696747	78.64292908	-106.8544189		99.96343994	63.70109558	104.7581253	-93.34671631
1882	70.25830078	-68.4524231	77.32688141	-106.6954224		99.61086273	57.72769547	104.1303864	-101.2461487
1885	71.88115692	-65.22092438	77.79167175	-107.3274536		99.08959961	62.95866013	101.8328552	-102.8701538
1892	69.82705688	-73.65956879	80.60578918	-106.3000122		98.47931671	46.19881821	103.6789322	-94.49205933
1893	68.03257751	-67.54989624	75.96541595	-106.7451538		98.32028961	63.56756592	104.6453476	-103.381958
1894	70.84492493	-68.15536499	78.76804352	-107.4105713		98.75536346	62.97938919	104.5791931	-94.06003418
1903	69.80671692	-64.74520111	80.28417969	-109.2028198		97.54141998	67.46939087	104.4803467	-95.20649414
1907	73.00871277	-69.56743622	78.12367249	-111.4070923		98.84918976	57.07183075	105.7466888	-104.5972168
1912	70.04998016	-65.24543762	80.15873718	-111.7928955		100.3743057	64.58492279	105.165947	-106.4214478
1913	69.7649231	-71.26068115	78.90746307	-113.7754272		99.67199707	52.78484344	104.810379	-95.42688599
1914	69.18174744	-65.51232147	77.92921448	-116.35802		98.03259277	53.23843765	105.7652969	-102.08349
1917	70.97245789	-71.0872345	78.72167969	-124.9000854		98.59005737	67.4691391	101.747345	-97.78220215
1918	73.30121613	-70.08547974	76.35151672	-124.4186768		100.4084625	65.4128418	102.2057877	-94.42373657
1919	72.49384308	-73.14884186	79.03795624	-125.8879272		100.0963211	63.27703094	105.5514526	-94.47078247
1920	70.22042084	-68.99594116	79.05462646	-127.8651123		99.73769379	66.06061554	103.7645798	-92.39489746
1924	68.4061203	-68.77796173	79.0763855	-135.0658936		101.724556	62.5447464	101.1473236	-127.5474487
1925	69.45595551	-64.77397156	76.29496002	-137.921228		97.11456299	60.37242889	100.1376114	-95.80444336
1926	74.66899872	-69.92950439	79.96216583	-135.8865601		97.34931946	66.20053101	101.2663193	-95.0684021
1929	70.50400543	-72.40166473	75.478508	-138.5782959		95.86184692	59.09815979	100.6470566	-129.9359619
1931	70.82129669	-70.86713409	76.94117737	-140.9605713		98.91378021	66.73345184	101.8659744	-136.5344238
1933	71.29971313	-68.23277283	77.61542511	-138.427124		96.78870392	57.84744644	101.5216522	-93.73969116
1935	71.2298584	-68.89352417	77.79743958	-143.6996216		97.44080353	61.18707657	105.0503311	-137.3459473
1936	70.96595764	-69.84947205	77.19747925	-145.0456787		96.73797607	62.66667175	102.8095169	-137.2739258
1937	73.1385498	-71.51954651	79.72441864	-145.9389648		96.46858978	59.68957901	102.3936691	-137.0949707
1939	70.33499908	-68.93460846	77.30966187	-145.579126		96.38063812	54.34749603	104.6943893	-95.22375488
1940	67.85153961	-69.64233398	78.57118988	-145.0902466		96.6752243	63.04671478	102.5530396	-95.59851074
1945	72.0544281	-68.18309021	80.68962097	-147.1481201		96.82078552	59.07406235	103.6875305	-140.892334
1948	67.88401031	-70.56873322	78.75071716	-145.1678833		98.81972504	62.49290466	101.9685593	-94.57672729
1950	72.20333862	-71.2848587	78.63328552	-145.4119385		96.44834137	62.13846207	102.4395828	-93.38842163
1953	71.02398682	-68.4629364	79.58676147	-149.100708		101.5857925	61.38378906	102.5656967	-140.1636841
1956	72.04206848	-69.07544708	76.30406952	-149.2220459		100.2075348	60.59678268	103.6792603	-141.7997925
1957	72.56848145	-71.47259521	79.4777298	-149.5366333		99.10071564	65.35910034	102.1162109	-95.7866394
1959	72.76919556	-72.67027283	77.5867691	-149.8853638		98.54212189	64.5083313	102.780159	-95.78272705
1961	70.4859314	-71.04452515	79.03955078	-155.5738159		97.53759766	66.679039	101.9421768	-148.6437622
1967	71.92093658	-73.11497498	77.96600342	-156.0456543		100.7276382	67.05482483	103.1515121	-145.8079956
1968	69.98113251	-69.97599792	79.35508728	-157.1629883		96.69529724	55.08713531	104.8387222	-147.3273682
1970	72.19875336	-71.12300873	77.97319794	-156.7832031		100.6724548	68.12641907	104.1190414	-92.04179688
1972	70.71915436	-65.66220093	78.77365875	-158.9631104		99.89325714	62.52195358	101.0672989	-95.77678223
1981	70.65907288	-67.38007355	78.36229706	-160.1151001		99.82293701	61.79014587	101.8056717	-95.62727051
1982	70.04175568	-72.76030731	78.21968079	-158.1110474		96.77102661	53.8360672	103.5324402	-94.72136841
1983	70.94366455	-76.7434082	78.11177063	-158.3139404		100.329216	61.50624466	106.4946365	-94.3243103
1984	69.92703247	-67.95350647	74.89888763	-161.8937012		96.28047943	59.84728622	104.51548	-154.6460938
1996	70.73538208	-70.87496948	76.85284424	-158.7340088		100.7958069	64.7614212	105.9339371	-89.07177124
1998	71.98770142	-70.74699402	79.04476929	-162.099585		97.77644348	66.20049286	102.8353119	-153.0423584
2000	69.20719147	-66.09175873	78.28407288	-161.551355		100.4553986	60.90070343	102.2416382	-155.990686
2002	71.2325592	-74.29109192	77.13552094	-160.1828979		100.6657257	64.82482147	102.3791428	-105.5938965
2006	73.28087616	-72.16363525	78.65852356	-157.5155151		101.6825104	61.33931351	101.4265594	-95.57832642
2007	73.35263062	-69.96839142	78.60947418	-158.4589844		101.0342331	65.25574493	100.8733292	-94.25327148
2008	71.41575623	-68.74848938	76.62558746	-158.3059082		99.04527283	56.45616913	103.4845886	-93.97896118
2010	70.74010468	-70.99112701	79.33111572	-159.5405396		100.1486053	64.82920074	104.9466705	-150.3992065
2011	73.82717133	-70.50312042	79.9284668	-158.4444214		97.60913849	66.17340088	105.9718781	-93.94262085
2014	70.83274078	-75.28431702	79.48954773	-158.487146		100.312149	61.13191605	100.9031525	-95.66743774
2015	70.61854553	-68.17242432	80.68481445	-154.4850098		98.91937256	69.56541443	105.4154816	-92.88739014
2016	69.58306885	-74.26952362	78.24311829	-156.5532227		98.06227875	60.60933304	101.8881454	-95.41463623
2018	69.28912354	-70.02780914	77.94875336	-159.8251709		98.84333801	67.71125031	103.7426605	-152.6467407
2023	70.60775757	-70.56652069	79.08769226	-157.2453857		99.79467773	62.45536804	103.263176	-90.42644043
2026	70.63820648	-72.45729828	79.34401703	-158.9293213		99.84983826	59.59187317	102.4130707	-149.5380005
2028	69.48286438	-70.17449951	77.36729431	-160.0036987		101.7416458	66.44554138	104.0640259	-147.7002075
2029	70.54593658	-72.80587769	79.24243927	-160.3996826		99.38137054	64.36634064	102.8710938	-153.0297729
2031	71.76156616	-71.40907288	78.28907013	-157.2690674		99.93726349	59.32955933	102.5869293	-95.4675293
2034	72.08403015	-67.32751465	77.27774048	-158.9278687		101.7479553	62.88030243	103.8093796	-150.3512939
2037	71.19971466	-67.85813141	79.85405731	-159.4516235		99.74481964	61.21331787	102.4345703	-153.5896362
2039	69.17119598	-67.41748047	75.52836609	-156.8661499		96.82413483	62.16534424	101.1447601	-95.79954834
2042	71.47335815	-68.62307739	77.86125183	-157.7411011		100.148674	59.71439743	103.06353	-101.9603699
2045	71.97294617	-71.17848206	79.93913269	-157.6667603		103.0626221	64.6583786	102.0216751	-109.9160889
2046	69.08640289	-67.35630035	79.54377747	-157.1424438		93.58850098	59.97293472	101.1896133	-95.80244141
2049	73.24175262	-73.96626282	78.72634888	-156.9750244		100.3439026	53.17761612	103.6061935	-150.58302
2051	71.036026	-70.76276398	79.24153137	-157.563501		102.3306351	59.35068893	103.4848099	-151.0875977
2052	72.57649994	-66.49682617	76.88923645	-156.6689575		101.938652	56.69245148	100.321373	-94.52060547
2060	68.58876801	-68.66732788	78.46981812	-152.9895386		98.61293793	53.17456055	101.3206177	-93.43954468
2061	71.03659821	-60.85440063	75.89689636	-153.5575562		97.32984161	60.76457977	102.6998138	-95.54945679
2063	70.15989685	-69.4641037	80.89388275	-154.3374756		97.61650085	69.08288574	99.60428619	-143.6041382
2068	72.97360229	-73.29502106	80.2793808	-152.5391846		100.0049438	65.78203583	103.6984024	-95.82787476
2073	73.75297546	-71.00681305	76.18760681	-154.3452148		96.54519653	59.89606857	103.813179	-146.553894
2074	69.64976501	-70.68883514	77.06587219	-153.9601074		97.13734436	56.14292526	103.7200623	-145.637207
2075	70.98151398	-69.26095581	78.67481995	-154.4016357		97.39420319	59.74058533	105.3558121	-144.033374
2077	71.39424133	-69.1375885	77.54403687	-152.9312744		100.1591034	61.64145279	102.9710007	-90.10410767
2078	72.12539673	-69.94602203	77.52365875	-156.3807739		100.1575623	58.6002655	98.90460205	-146.0163574
2080	70.61715698	-72.03572083	76.74090576	-157.0380493		98.90364075	60.33152008	102.5648193	-150.1604004
2082	69.63344574	-67.69246674	78.3004837	-154.2944702		96.79537964	63.22162628	98.6664505	-99.32584229
2085	69.23739624	-70.0737381	77.35998535	-155.3210205		98.41026306	66.36740875	104.0991516	-95.82191772
2086	69.61594391	-70.03820801	79.94553375	-153.9470337		98.04238129	60.35807419	104.4820099	-92.67400513
2090	68.58678436	-73.55072784	79.23347473	-157.3876587		98.01413727	64.07360077	105.1176071	-147.8406616
2095	67.89978027	-71.6350708	77.59437561	-157.885498		101.2242584	65.79506683	103.9734039	-150.6176514
2097	71.8614502	-74.03768158	76.36803436	-156.7917969		98.59915924	62.43801498	99.72770691	-149.7249268
2103	72.42074585	-74.18656921	76.19259644	-155.0405151		98.88713837	62.60638809	99.9937973	-95.82155762
2104	69.43629456	-70.26924133	77.32504272	-153.8234619		99.06147766	55.21220016	103.8928146	-111.561084
2105	70.27422333	-73.93016052	77.63253784	-153.3853271		99.14228058	62.54781342	101.2961349	-94.72486572
2106	70.59548187	-69.76768494	79.50447083	-150.658667		96.50766754	60.8659668	101.8699036	-94.5135437
2107	72.34635162	-75.69377899	77.97011566	-151.119519		97.29109955	66.49002075	102.2474976	-94.68916016
2110	71.32369232	-69.90328979	78.65885925	-152.4109985		101.6644287	66.34720612	103.9051208	-145.190979
2112	71.48562622	-70.61660767	78.39050293	-152.6295898		98.95619965	62.03503418	102.6587524	-146.2949585
2115	73.56279755	-64.22195435	78.97483826	-152.790271		101.1295166	70.02112579	99.33824921	-147.2930298
2116	71.18025208	-71.91001892	78.59896851	-149.8935059		98.87514496	62.28131485	101.6681366	-90.55761108
2119	70.48854065	-67.82243347	77.45145416	-154.4938232		99.29938507	56.12202072	106.0960464	-145.7824707
2121	71.75086975	-70.82182312	79.74776459	-151.8445801		100.4606476	63.34716797	103.7101746	-146.9812012
2123	71.98753357	-70.25920868	78.9646759	-151.8078857		100.2984772	69.34368134	102.2233963	-146.9780762
2124	71.24820709	-69.49600983	78.88236237	-151.7420166		101.9163284	62.25898361	101.9446335	-142.4508057
2125	72.29386139	-74.97238159	75.91997528	-149.7548828		100.9925156	65.17308044	101.2542725	-142.8411987
2129	70.75769806	-74.95465088	77.91566467	-150.9661499		99.05166626	60.91792297	102.3122253	-141.6887085
2133	69.88123322	-70.74160004	77.44293976	-148.2303955		97.47854614	63.05199432	103.4138718	-90.22452393
2134	69.43930817	-69.54612732	80.16764069	-149.9265869		98.96273804	58.02303314	105.2992935	-94.55250244
2135	73.878479	-74.26191711	78.50559998	-150.9107422		100.0355148	60.25988007	104.0494995	-144.2317383
2139	71.27051544	-75.31481171	75.89632416	-151.4016968		99.36125946	58.01848984	101.4742737	-141.2295532
2140	72.10034943	-75.44714355	76.84107971	-148.6802246		99.7539978	69.40827942	101.1052322	-95.8866333
2142	71.95768738	-71.68089294	77.21551514	-146.2388062		99.43013763	63.85813522	99.77236938	-94.57145996
2143	68.94294739	-72.21889496	77.8944397	-151.0737427		97.55262756	59.19128799	101.6652451	-142.8630493
2145	70.2578125	-74.75035095	78.1138382	-146.3245728		96.31056976	68.85120392	99.8338089	-95.90507202
2146	73.01557922	-73.32427979	78.58473206	-149.22771		97.91114807	60.73387527	101.915596	-140.8836548
2147	72.11354828	-70.74097443	76.39409637	-148.0522583		102.5631409	61.69418335	105.4388733	-140.1596191
2149	71.06648254	-74.02632141	76.28634644	-149.3753174		97.68222809	60.32347488	104.2708435	-142.348291
2150	70.81685638	-73.92332458	78.24876404	-149.6980591		99.34668732	63.22114563	104.3741989	-143.5578735
2151	71.96124268	-77.91403198	77.72434235	-149.5279541		97.63710785	39.51178741	102.5676651	-144.5364746
2152	72.03999329	-73.62804413	78.3769989	-150.6566406		96.82731628	55.87041855	103.4911957	-143.2982666
2155	71.13716888	-70.12273407	77.87768555	-149.0391846		99.58817291	58.4838295	102.3220673	-93.35494385
2157	71.74355316	-75.17921448	79.22133636	-151.2164185		96.57891846	65.59471893	102.4838257	-143.5347778
2158	70.81072998	-71.82002258	76.82202911	-149.70979		102.4160995	64.95825195	103.0467682	-142.1944824
2164	70.07006836	-68.92469025	78.93262482	-147.3278076		97.03129578	55.19818497	99.20998383	-93.39718628
2165	71.96961975	-75.02037048	78.38710785	-147.9147339		96.17276001	64.40672302	103.4759903	-93.73770752
2166	72.80844879	-73.44416809	79.10855865	-149.0913452		96.9178772	67.39530945	102.3454056	-100.3632446
2170	71.66844177	-72.11019897	76.07557678	-149.4598511		96.60570526	53.34658813	102.6166611	-140.8563477
2172	70.67799377	-73.82458496	79.74636078	-148.5384155		98.59855652	69.19068909	101.8785553	-95.96647949
2174	70.93687439	-70.32368469	77.70982361	-148.4511475		99.20509338	48.53902817	102.8176346	-95.06835327
2178	69.93916321	-70.60083008	76.92847443	-150.4152466		101.4184647	55.76214981	104.0658798	-145.1476563
2185	69.90766144	-69.06380463	77.64054871	-149.9141357		94.6818924	63.21475983	102.002739	-143.4701294
2188	71.04640961	-74.78482056	78.73749542	-150.7644165		98.42776489	54.40681839	102.9962997	-145.4831055
2190	70.23191833	-75.46056366	80.65590668	-147.3529907		98.16278839	59.15620804	104.3428955	-94.42717285
2192	71.94036102	-79.10235596	78.14889526	-148.0642822		100.4834671	58.3158493	101.4006424	-139.8139893
2193	69.51278687	-73.02449036	78.4412384	-144.3851196		101.7408524	66.94678497	101.5543518	-94.47057495
2195	70.2881012	-75.38420868	78.53874207	-146.1640869		100.2690353	52.66927719	105.808876	-95.95505981
2197	70.18936157	-74.35618591	78.30804443	-147.7919189		99.43502808	66.57455444	105.1446304	-112.0112427
2199	68.3818512	-71.51259613	78.35710907	-146.6389893		98.70957947	43.78172684	104.3438339	-140.8316284
2200	69.72079468	-63.89135361	76.72914124	-145.2877197		97.85849762	57.67736435	100.4089737	-95.9350769
2201	71.15161896	-70.58560181	77.89784241	-145.5730591		100.6809235	59.02990341	100.2402496	-138.6006714
2204	70.55349731	-75.56878662	77.043396	-147.0343384		98.85453033	51.66053772	105.2434845	-142.132666
2205	70.39790344	-74.7822876	76.83140564	-146.6851929		99.07774353	59.65343475	102.3781433	-140.9282349
2208	72.46868896	-72.87224579	79.23125458	-143.4543213		96.85141754	63.05796814	102.3448639	-96.58939209
2209	70.64083099	-74.69989014	77.95036316	-145.4620361		98.98323822	63.1424942	104.9341278	-94.64224854
2212	71.6270752	-74.28032684	77.22594452	-144.9032715		99.7221756	65.95396423	101.472168	-138.5623169
2215	73.54521179	-74.4883728	77.85340881	-146.3555176		103.6054916	51.32726669	101.7654343	-140.1640381
2219	71.76899719	-74.352211	74.51609039	-141.8122681		101.5367889	64.10480499	98.29227448	-89.53310547
2225	71.353508	-74.41959381	77.4937439	-144.9101318		98.98176575	58.34689713	103.3037949	-139.3527466
2226	70.53951263	-72.98007965	76.28221893	-145.6821533		99.16377258	60.86574936	102.6341248	-95.23654175
2229	69.99395752	-73.2181015	79.31550598	-141.5035889		100.4970779	63.82942581	104.9457397	-93.51376953
2230	73.40460968	-73.5798111	77.08841705	-141.5032471		103.3678741	53.22742081	105.9381561	-95.93236694
2232	71.9633255	-79.54989624	77.99601746	-141.5390991		95.53348541	59.29686737	104.8123093	-92.01084595
2234	70.6086731	-74.25318909	78.47888184	-141.6046631		95.39691925	58.26797867	102.2800522	-94.85960693
2235	71.10157776	-73.93104553	78.03947449	-141.9653076		99.95717621	61.07923126	102.9627609	-97.17202148
2237	67.88053131	-74.83152008	76.25951385	-141.8088623		100.9790573	60.28006363	102.4842606	-99.53408813
2238	72.10359955	-76.09986877	77.2520752	-141.654248		101.77034	63.59999084	105.6738281	-136.9407837
2240	71.35717773	-71.10552979	75.81061554	-140.0277588		97.85131073	64.18795776	102.6638184	-95.08158569
2241	71.01248169	-79.20676422	78.22119141	-142.4895264		98.08943176	54.47327042	101.2888947	-135.5771606
2242	69.56005859	-77.40388489	78.34651947	-141.108728		96.91936493	62.73935318	101.4144974	-136.3792358
2243	71.39672852	-76.20213318	79.32389832	-138.1248657		99.46422577	67.91730499	100.9442139	-93.43660278
2245	73.90358734	-78.43978119	78.11991119	-140.3268311		98.59035492	58.44935608	102.952774	-135.1256348
2247	72.20269775	-71.35865784	76.21088409	-140.9492798		99.81820679	58.68517685	104.1208878	-133.2834839
2248	72.55464172	-75.47132874	76.96852112	-140.1321289		97.63596344	59.9478302	102.3322906	-135.0578247
2252	71.1875	-70.2228775	77.59675598	-139.54198		98.71727753	54.10132599	104.0237808	-132.632251
2253	72.05671692	-72.37425995	79.55878448	-135.6669556		103.2237244	53.81073761	100.5738602	-95.92120972
2255	72.4407196	-74.45562744	78.8744278	-136.0613525		101.5887527	66.61656952	102.2635956	-94.66781006
2258	71.09189606	-74.89977264	77.11094666	-138.8131104		97.04341125	51.81819153	101.6481247	-132.4276123
2260	70.10935211	-75.42624664	77.82866669	-138.2045288		97.27690125	55.88991547	104.0588074	-133.3292603
2263	74.1761322	-74.7477417	77.38607788	-134.9676025		101.8805771	56.78084946	100.8927917	-95.74197998
2269	72.08288574	-76.39484406	77.64514923	-134.5627686		101.0973892	62.87116241	101.1899719	-93.62992554
2275	69.2607193	-77.97065735	74.85066986	-134.4744629		96.65877533	63.5303688	101.8547516	-94.62209473
2279	72.77401733	-73.871521	78.12789917	-134.2214844		98.04146576	53.14271545	103.4354477	-95.71326904
2282	74.17882538	-73.20444489	77.03610992	-136.8103271		100.5626602	60.24340057	102.1411667	-130.8110474
2287	72.34179688	-73.50803375	77.99754333	-135.05896		98.57810211	69.38124084	104.5980682	-94.92327271
2289	70.33245087	-77.04850769	76.8874054	-135.5506714		99.1099472	50.47612762	103.3700409	-128.6372314
2292	70.84831238	-74.85905457	76.81393433	-132.8542969		101.1986694	66.49738312	101.7036972	-95.91394043
2298	69.31446075	-73.50263214	76.37992859	-134.652124		100.0434036	59.26078415	102.2074051	-128.583606
2299	65.31772614	-74.50559998	75.56489563	-136.4557251		96.60892487	59.79897308	101.3029785	-128.8734497
2301	72.95697021	-76.95558929	75.84268188	-134.9332764		99.40990448	62.10701752	103.2948914	-128.7424316
2304	71.18830872	-76.50483704	78.22600555	-133.5603882		98.66044617	46.58001709	104.0996323	-93.81138916
2307	70.58538818	-76.25432587	77.35557556	-132.7157837		96.6544342	68.94221497	103.40271	-95.9098999
2308	73.6764679	-81.06907654	75.97538757	-131.8914795		98.23485565	57.48835373	101.3648834	-94.82817383
2309	72.6845932	-77.83757019	77.49101257	-133.6630737		101.0190506	49.61285782	103.2140579	-128.3164307
2318	71.83052063	-74.88536072	77.48695374	-132.9037964		100.0937958	63.15352631	102.8294373	-95.53582153
2319	74.25246429	-77.49812317	78.2817688	-132.0753174		98.93074036	53.24854279	101.579483	-92.30058594
2320	69.28800964	-71.2612915	77.20603943	-132.9168457		99.45185852	48.90690994	102.3326645	-127.0155151
2321	70.13075256	-81.1337738	75.94463348	-133.4477295		99.5927887	61.34553146	102.8477936	-128.1023315
2323	74.35714722	-84.93914795	80.53253937	-133.0571045		97.83260345	42.32803345	102.7062073	-126.824585
2325	70.47685242	-75.84349823	76.53866577	-131.609668		100.7404251	57.1901207	101.8170547	-126.2236572
2328	69.79052734	-68.16444397	78.43643188	-131.816687		97.32196808	63.72187805	103.3895798	-127.7366699
2329	72.54929352	-73.38922119	78.33278656	-130.7365967		98.882164	64.42158508	102.3431778	-124.527478
2333	71.25773621	-77.48464203	78.04409027	-128.6320068		94.95876312	63.56466293	101.9172592	-123.1600098
2335	72.21214294	-75.77597809	79.16921997	-129.2269043		100.643074	58.73541641	101.2642822	-123.4873535
2336	71.87387848	-74.11952209	76.91900635	-127.0172241		99.27480316	64.95178223	100.6854477	-93.43200073
2337	72.01952362	-79.27081299	79.93075562	-125.3599243		98.53656006	55.07230377	102.6478577	-95.85355225
2338	69.91449738	-82.37026215	76.63305664	-127.0333252		100.489151	43.64761353	102.3302383	-93.35362549
2346	73.13909912	-73.21502686	78.26844788	-127.3731079		99.4728241	47.93174744	103.0386353	-123.2105957
2355	71.06734467	-79.28648376	77.24245453	-126.4387939		98.79506683	58.72592545	101.8720398	-104.1101196
2357	73.34754181	-75.55641937	75.80577087	-126.3181763		100.304512	62.77370071	101.9334412	-95.8854248
2360	72.54388428	-78.80111694	78.32552338	-127.6968262		99.20458221	58.87097168	103.8913345	-122.8151123
2365	70.91139221	-74.13047791	79.92286682	-125.4713379		98.62464142	56.57520294	104.4660721	-95.38392334
2368	71.89082336	-71.90678406	78.10790253	-127.0289429		100.6935959	60.72305679	102.0677338	-103.1432007
2369	70.88996124	-79.42208099	79.74840546	-126.6321655		99.05342102	59.01460266	101.3887177	-94.76055298
2372	71.456604	-77.83624268	77.90182495	-126.2820313		100.4671707	60.64877701	102.6830063	-121.1474976
2373	73.1305542	-75.50601196	76.03341675	-126.3782227		99.15253448	59.81034088	101.0123749	-95.88322754
2376	70.42059326	-73.41192627	79.04309845	-123.2747314		98.58331299	66.07727051	99.17326355	-95.6312561
2379	70.62528229	-76.94055176	76.74604797	-124.6327515		100.8347931	58.87630844	101.4671173	-120.7270996
2381	71.54946136	-80.06085205	75.58026123	-123.0248291		99.63142395	62.5634613	99.56299591	-118.9052002
2383	71.98988342	-76.39435577	76.87135315	-122.7777954		97.55204773	55.61751938	104.048584	-95.56866455
2386	71.26426697	-78.69095612	76.20960236	-122.145813		97.71543121	62.69150162	101.6383514	-95.95769653
2389	74.43353271	-80.66972351	75.49834442	-122.5480713		100.0015259	57.92857742	102.4315872	-96.1763855
2390	71.71883392	-77.68767548	77.04708862	-122.2084839		101.088562	54.49918747	102.7486115	-117.7175903
2391	70.13858795	-73.7092514	78.98513031	-119.8181396		99.39459991	45.74706268	101.8188629	-92.78840332
2393	71.38879395	-73.7556076	77.01344299	-122.8600098		99.93585205	55.56515503	99.96673584	-108.848645
2401	72.93499756	-82.50652313	73.61184692	-121.4412354		99.52601624	57.80051422	101.2765656	-95.25133057
2403	73.24754333	-78.18727112	77.53601074	-123.3306396		98.3052597	58.09160995	100.6673813	-117.5269287
2405	71.37179565	-78.58382416	77.60434723	-122.716333		97.64625549	61.206707	101.9705963	-117.0661255
2407	72.22627258	-78.3785553	77.8174057	-122.0825562		99.07478333	55.33895874	104.2942047	-116.2529663
2412	72.64826965	-80.08560944	79.58320618	-121.2182861		100.8105469	65.13974762	100.4987183	-117.2464233
2417	73.67605591	-78.54814911	76.22148132	-121.4952637		98.28834534	61.6753273	102.0822449	-116.5286499
2421	72.14994049	-75.36037445	78.68783569	-120.277832		102.2729416	68.09288788	102.2833328	-116.6904419
2425	74.12480164	-83.55825043	76.37469482	-119.5473877		98.54286957	57.51105118	103.0796967	-94.18250122
2426	72.88710785	-72.43139648	76.80825806	-119.5202759		100.396843	63.72557449	101.9716339	-93.76424561
2427	71.95438385	-76.88533783	75.50370789	-120.1984253		96.39373016	65.07826233	103.1984558	-115.9653442
2431	74.2728653	-93.3478775	76.67884827	-120.0046387		100.8651962	38.72510529	103.7101517	-115.41521
2432	70.98471069	-83.89993286	78.48730469	-117.9223877		96.04597473	53.89268494	104.888176	-95.6526001
2433	70.53722382	-81.95687866	77.8473587	-117.1380127		102.5161514	57.23895645	102.7683029	-114.0303711
2434	71.78915405	-78.35667419	77.55244446	-118.2167969		99.46368408	63.06420517	101.7906723	-113.3624756
2437	72.25546265	-76.42045593	78.43114471	-117.2460327		99.84250641	67.59863281	98.57236481	-92.82511597
2442	74.51990509	-81.74711609	77.19419861	-117.1543945		100.0998459	64.0835495	100.3511734	-94.61658936
2445	74.80300903	-74.31356812	78.88002014	-116.3356079		94.69913483	63.5205574	102.1611176	-94.99437256
2447	67.53845215	-75.27955627	74.68652344	-115.5858521		97.79395294	49.75095367	101.3465118	-112.1744873
2451	72.34640503	-80.0991745	78.47200012	-116.0104004		97.14783478	51.47391129	101.9548721	-111.6002563
2452	69.83490753	-77.4371109	75.58848572	-115.5356812		99.77635193	66.96922302	101.6136322	-111.7540771
2453	69.15843964	-78.21127319	77.09867096	-115.0111938		99.16428375	67.5568924	101.8668594	-96.11425781
2454	71.41355896	-79.20655823	75.51341248	-115.7094727		99.83930969	64.56763458	99.90904236	-88.57816162
2456	72.33822632	-72.53807068	76.1306076	-115.278833		99.92802429	54.94872665	104.5599136	-95.62658081
2458	71.90953064	-80.93609619	75.49057007	-117.5735474		100.8367691	66.24227905	100.1874008	-112.2686401
2461	67.40373993	-80.37980652	78.07427979	-115.3919312		99.60100555	64.64867401	105.1371765	-112.1819458
2464	72.59537506	-82.22267151	75.71365356	-115.1615479		98.19158173	61.33691406	103.3469086	-95.85424805
2465	71.38813019	-78.53359985	76.96871948	-115.0642456		100.9320297	55.765728	101.6306686	-111.033252
2467	72.05726624	-80.31684113	77.16024017	-114.1872314		99.84670258	65.1183548	102.7633743	-91.87532959
2469	70.2651062	-85.08545685	80.20790863	-115.5568115		98.50751495	52.17440033	99.59410095	-111.2333984
2476	71.30514526	-78.88541412	77.82363129	-113.6854614		99.282341	62.14552307	99.38173676	-110.8497192
2479	70.48920441	-82.3394928	76.70254517	-113.8670288		99.27186584	61.73771667	101.4235611	-110.2479736
2480	72.17523193	-88.1812439	75.62332153	-114.1660034		101.1474075	54.2217865	103.2430954	-105.4711304
2482	70.48806	-72.93498993	76.73292542	-113.1334961		98.54103851	53.55786133	102.091507	-93.78905029
2484	72.74462128	-79.7459259	76.32061768	-114.04198		95.70706177	58.17100525	102.6161652	-109.9377808
2486	70.32295227	-82.48420715	75.73375702	-114.8218018		93.4909668	55.32815552	100.911972	-109.9977783
2487	71.30178833	-82.05223083	76.45323944	-113.1295166		98.13685608	60.07976151	101.6744003	-95.52496948
2489	72.22867584	-79.9311676	76.21615601	-113.110376		98.20027924	60.94023132	101.5909119	-109.4656128
2492	69.57092285	-84.35879517	77.8189621	-113.8975586		101.5528946	66.19649506	100.9335098	-109.5567139
2494	70.57486725	-78.84776306	78.13160706	-113.1907471		97.64955902	66.49803925	100.8355103	-96.10171509
2497	72.30828857	-80.77957153	76.46967316	-114.0528076		97.68695831	65.17483521	103.6005249	-109.3083862
2499	70.84853363	-77.52915955	77.32329559	-113.029895		97.67061615	60.49399185	104.0651321	-94.45026245
2502	73.17073059	-84.51100159	75.62610626	-114.5009033		97.77548981	52.48775864	97.01304626	-95.6427002
2503	72.62947845	-80.99825287	78.5006485	-112.3351563		100.2383881	70.1178894	103.286499	-103.1467285
2504	68.17553711	-84.67359924	78.97654724	-112.3883423		99.58558655	54.78824997	104.627037	-109.5876221
2514	71.68068695	-83.18569183	78.60827637	-112.3393066		99.20052338	59.39653397	103.3075256	-96.11987915
2515	70.53408051	-76.73358154	76.72039795	-112.6128418		96.92886353	52.87629318	102.5773926	-93.47506104
2517	69.71895599	-83.3705368	76.82617188	-113.6264404		97.65792847	53.38583374	101.8637009	-109.5140259
2518	71.62205505	-82.17297363	77.02071381	-112.9873779		97.02282715	62.51647949	104.1198273	-91.20599365
2519	72.72393799	-73.67144775	75.92835236	-113.1436279		99.42300415	60.00712967	103.0002823	-96.09417725
2520	69.86529541	-81.3944931	77.82696533	-113.346228		98.03782654	62.18334961	100.2731552	-94.27215576
2523	74.44017029	-75.21629333	76.74050903	-114.3685425		98.74822235	51.93848801	102.3637466	-109.4261597
2524	69.96650696	-79.97729492	78.07557678	-113.7710327		98.12818146	57.16941071	98.23742676	-109.4305786
2526	73.22885132	-81.20284271	77.94288635	-113.9695557		96.33428955	62.87982178	105.0592422	-101.971051
2529	71.07550812	-86.83331299	77.38159943	-112.8525635		96.71346283	50.03770447	104.769722	-110.0769287
2531	73.1865387	-79.28009033	74.84336853	-113.3091919		98.55200195	57.71524048	100.9940872	-91.94575195
2533	71.01995087	-80.48623657	75.2570343	-112.6932617		99.4536438	59.3135643	103.4027939	-109.3126465
2535	72.12227631	-81.83894348	77.22187805	-111.0142944		96.54265594	59.98629761	104.327446	-91.16255493
2544	71.01625061	-81.89676666	76.57861328	-112.9728882		101.3056183	71.0230484	101.8806686	-108.9029297
2545	70.93534851	-81.02098846	75.45359039	-112.7817749		96.34533691	65.23868561	99.9138031	-93.73883057
2548	68.11839294	-84.50461578	76.66912842	-112.4222534		98.63166809	58.79358673	103.3523865	-109.1157471
2550	70.54653931	-79.86672211	76.20256042	-113.3880615		97.81615448	53.04800415	103.4932404	-109.1865967
2552	73.85319519	-80.71598816	76.8832016	-113.3151855		99.2386322	58.6932373	104.628624	-109.1046265
2553	72.14878845	-83.4810791	76.4535675	-113.0649536		101.0462341	61.11275101	103.4430695	-108.9915649
2554	70.69646454	-76.98999786	76.24385071	-111.7255615		96.15423584	70.15774536	101.5300751	-92.37195435
2556	72.98193359	-86.09191132	77.39671326	-111.7483643		101.2446289	51.87026215	102.7219849	-91.94154663
2557	72.15677643	-84.09893799	77.806633	-112.3942627		95.87084961	50.83807373	103.1615677	-109.577832
2560	72.1211319	-82.18424225	77.01954651	-112.0343872		99.74851227	66.42819214	104.8988495	-93.87628174
2566	73.14584351	-78.52716064	76.95690918	-111.8868286		101.7192688	59.95534134	104.2297821	-93.54555664
2567	71.42971039	-84.86707306	77.708992	-112.5763916		100.818573	57.46926498	104.9585953	-108.553064
2571	70.17955017	-83.41119385	79.64336395	-112.0986694		94.82243347	66.48840332	103.3445511	-96.15351563
2573	71.31307983	-83.82675171	78.19142914	-110.1692017		99.52814484	50.09791183	103.0287247	-93.53980713
2574	72.80230713	-78.43453979	79.88729858	-111.9751953		97.24169159	54.3220787	105.0333786	-108.6753662
2577	71.60541534	-82.39353943	76.32498932	-111.9951294		100.1220093	63.60189819	101.4044495	-108.710498
